# Supplementary material for: Low CCR5 expression protects HIV-specific CD4+ T cells of elite controllers from viral entry
Source: Nat Commun. 2022 Jan 26;13:521. doi: 10.1038/s41467-022-28130-0 (PMC8792008; doi:10.1038/s41467-022-28130-0)
Supplement: Supplementary file 3 — Source Data [file 41467_2022_28130_MOESM3_ESM.xlsx]

## Sheet: Fig1b
Fig. 1b: Percentage of Tet+ cells in CD4+ T cells
The % Gag293-specific tetramer+ cells (Tet+) in the CD4+ T cell population is reported for the HIV controller (HIC) and treated patient (ART) groups.
HIC % Tet+	ART % Tet+
0.04273	0.01747
0.01267	0.00334
0.0299	0.00608
0.04651	0.0268
0.20198	0.00437
0.0292	0.00679
0.0576	0.013
0.0089	0.00871
0.00934	0.00206
0.001	0.001
0.001	0.0024
0.001	0.0031
	0.001
	0.001
	0.00133

## Sheet: Fig1c
Fig. 1c: Single cell data used in the Linear Discriminant Analysis (LDA)
Variables derived from qPCR quantification of gene transcripts: columns F to AZ
Variables derived from flow cytometry parameters: columns BA to BF
The Ct GAPDH (column E) was used for quality control
The additional flow cytometry parameters (columns BG to BM) were used for cell gating
Patient type	Patient ID	Tet status	Sample name	Ct GAPDH	APOBEC3G	AV24	BATF	BCL6	BST2	BV2	CCL3	CCL4	CCL5	CCR4	CCR5	CCR6	CD274	CD40	CD40LG	CTLA4	CXCL8	CXCR3	CXCR5	EOMES	FAS	FASLG 2	FOXP3	GATA3	GZMB	HLADRB1	ICOS	IFNA	IFNG	IL10	IL12RB2	IL15RA	IL21	IL21R	IL2RA	IL2RB	IL7R	LAG3	MAF	MX2	PRDM1	PRF1	RORC	SERINC5	TBX21
ART	ART05	Tet+	A06	15.3093	1	8247.32	1	1	632.889	4550.01			1	2684.35	1022.55	210.613	1	1	2976.84	1	173.464	1	1	93.5918	1	65.3016	1	1	1	1	1	893.12	1	1	1	1	1	1	1	564.509	1627.87	1	1	1	345.231	1	723.111	1	242.317
ART	ART05	Tet+	A07	15.7291	1	1	1	1	1	1			1	3514.68	3359.81	3830.2	1	1	1	1	1	5121.81	1	1	2228.54	2322.81	1	1	1	1	1	1	1	1	52.671	1	1	1	1	568.01	3770.42	1	1197.29	1	1	1	1	1	233.663
ART	ART05	Tet+	A08	13.2683	27.3394	1	1	1	200.198	1			1	6682.02	2863.24	2201.52	1	1	1	1	10.8278	1123.67	2518.01	1	27.9475	2329.39	1	1	1	568.348	1	4620.69	1	1	5.29071	1	1	275.969	1	83.7963	217.931	1	1	1	1	1	53.1607	1	847.523
ART	ART05	Tet+	B06	13.8084	261.431	1	1	1	1	1			1	4009.95	938.718	1602.64	1	1	1	895.731	335.704	2190.69	2211.45	1	409.139	1489.02	1	382.765	1	1	453.205	2414.88	1	1	1	1	1	174.975	1	240.772	1291.52	1	1	1	850.078	114.386	197.825	1	472.303
ART	ART05	Tet+	B07	10.8664	199.458	1	1	188.912	236.234	1			986.091	1759.39	846.802	1519.08	1	1	1	1	201.541	751.24	1285.99	1	129.142	1357.02	39.419	473.436	220.304	2353.41	1	944.129	1	1	11.468	1	2.09366	8.53855	181.206	39.1461	1	1	1	46.0456	1	74.6583	23.8095	52.1538	921.044
ART	ART05	Tet+	B08	13.8393	659.904	1	1	1	1	451.072			8036.59	910.028	1968.85	2755.21	1	1	352.014	1	158.185	558.121	828.214	3105.06	1	1256.12	1	1	2364.94	61.4284	1	2344.73	1	1	40.6748	1	10.7009	1	1	2602.8	950.159	1	1	397.518	360.967	985.343	355.189	1	3164.97
ART	ART05	Tet+	C06	13.8874	36.888	1943.46	1	1	1	976.203			1	5358.89	1852.54	3118.13	1	1	1	1252.72	1	1	2469.26	1	1	1398.35	1	90.511	1	178.88	1	2578.5	1	1	23.1628	1	1	167.291	1	1333.36	702.332	1	1	1	1	1	1	1	276.131
ART	ART05	Tet+	C07	12.4336	16.3539	1	324.717	38.3869	1	1			935.537	2019.06	2652.84	1511.58	1	1	1	197.778	411.74	1328.95	1205.96	1	1	1769.15	1	238.9	1	854.83	1	1694.67	1	1	98.4692	1	68.2579	28.1938	1	231.148	1	1	1.07216	1	1	1	83.0743	159.519	1025.19
ART	ART05	Tet+	C08	11.3321	72.1311	1	1	1	75.3649	1			1	2356.69	2456.55	2406.52	1	1	1	1	88.8912	481.852	1483.54	1	118.783	2423.46	1	1	1	105.711	1	2229.86	1	1	22.049	1	1	92.4192	1	17.0566	77.1002	1	173.448	1	1	1	23.7069	96.5828	737.93
ART	ART05	Tet+	D06	13.572	1	1	1	1	1	1			1	2580	1258.35	1102.84	1	1	1	407.569	71.6695	1904.25	1092.89	1	105.785	1345.15	1	1	1	85.5423	974.386	1133.54	1	1	2.75053	1	1	1	1	1	1	1	1	1	1	1	1	346.034	224.318
ART	ART05	Tet+	D07	13.5125	462.192	1	1	1	507.177	1			4247.13	4733.18	2136.11	1231.16	1	1	1	395.727	171.581	2913.68	2026.85	1479.35	1	1413.54	1	1	1	102.663	1	1466.01	1	1	1	1	1	5.61051	1	846.067	1	1	1	1	1	1	50.3126	172.812	724.429
ART	ART05	Tet+	D08	15.4439	107.611	1	98.7658	1	1	2773.29			1	6739.78	1234.62	2740.4	1	1	1	1	62.8599	2797.58	3352.71	1	1	2179.72	1	1	1	855.284	1	2283.84	1	1	150.771	1	1	74.5414	1	1	1	1	2938.82	1	1	1	1	1	2415.03
ART	ART05	Tet+	E06	10.798	181.033	1	56.3696	73.6827	132.24	158.762			911.321	1233.78	731.881	849.337	1	1	88.5771	1	22.5095	899.671	830.067	1	74.7741	928.412	1	1	1	1563.66	1	689.789	1	1	11.1478	1	1	1.91297	1	6.82767	39.9057	1	66.9738	15.6869	1	37.0975	6.89841	53.4223	480.841
ART	ART05	Tet+	E07	10.5492	64.2883	80.4833	1	95.4375	367.761	105.928			1070.26	936.755	856.013	934.35	1	1	89.1153	1	69.6187	570.305	857.934	1	1	553.961	1	221.357	221.078	2707.88	1	641.983	1	1	1.06027	48.9052	1.01133	6.2906	1	335.132	179.917	1	49.1103	160.664	74.6487	75.4866	34.819	1	286.397
ART	ART05	Tet+	E08	15.2395	1	1	1	1	1	1			1	1975.55	2056.95	1177.37	1	1	1	1688.26	107.702	4011.64	1322.23	1	1	2770.26	1	1	1	41.3988	1	931.787	1	1	67.1809	1	1	1	1	1	1338.55	1	1	1	1	1	1	1	1
ART	ART05	Tet+	F07	11.305	6.14994	753.94	1	21.157	164.979	356.883			193.997	1959.9	1232.54	1046.51	1	1	155.102	1	36.106	940.793	1537.78	1.47049	91.9358	1279.54	1	1	1	1834.9	1	1216.28	1	1	9.40449	18.3807	48.3158	25.4851	121.783	98.1987	10.7697	1	1	162.508	139.183	74.369	10.8979	225.929	626.119
ART	ART05	Tet+	F08	15.4622	1	6254.64	1	1	1	1			1	4243.67	1144.84	3363.21	1	1	2420.11	1	94.3792	1	230.804	1	1	1526.87	1	2227.53	1	1	1	1842.46	1	1	1	1	1	1746.42	1	1	1	1	1	1	1247.36	1859.24	1	1	1
ART	ART05	Tet+	G06	11.3134	6.48632	218.311	1	92.3403	356.24	188.526			261.028	805.4	934.565	873.926	1	1	122.464	1	78.2308	735.345	453.696	1	1	620.862	1	5.39778	1	3305.59	199.975	483.674	1	1	6.20838	1	1	3.1908	1	8.44248	348.035	1	1	109.725	1	1	1.47376	262.182	589.191
ART	ART05	Tet+	G07	13.6815	1	1	13.1545	1	291.497	1			1	851.35	723.583	1180.9	1	1	1	1	639.033	1974.31	559.434	1	1	1801.77	1	1	1	1169.75	1	819.117	1	1	95.3936	1	1	373.571	1	1	928.481	1	1	1	521.338	1	121.523	1	769.487
ART	ART05	Tet+	G08	13.8486	689.769	1	1	1	1	44.1911			4715.14	1712.56	222.188	1313.53	1	1	516.823	1	20.357	424.21	492.969	1313.98	1	1551.44	1	384.194	284.659	108.128	1	1080.28	1	1	9.09107	1	1	424.584	1	1146.94	796.608	1	1	1	1	113.076	1	1	1322.37
ART	ART06	Tet+	A06	13.4858	8.24683	1	1	11.3393	1	1	1	1	1	2663.12	2886.04	3238.88	1	1	1	1	3.00244	453.298	2323.33	1	1	1712.47	1	1	1	351.186	1	1172.54	1	1	20.7107	1	1	530.166	1	12.9592	1	1	1	1	1	1	7.9809	1	255.04
ART	ART06	Tet+	A07	14.1326	1	1	12.7144	1	1	1	1	1	1	2394.02	2944.63	989.264	1	1	1	2592.56	22.8121	2449.51	961.035	1	2284.3	2671.77	1	1	1	1748.85	638.75	3956.45	1	1	104.601	1	1	434.606	1	1	1	1	1	1	633.034	303.378	1	1	1493.54
ART	ART06	Tet+	B08	12.3159	39.9301	1	211.877	1	1	7.96317	1	4.0395	1	3643.48	2305.97	2153.59	1	1	1	1	96.7063	530.573	2581.37	221.253	1	1427.96	125.645	729.501	1	740.631	1	2173.03	1	1	16.0211	1	2.42687	24.4668	1	1	147.726	1	1	101.898	725.07	1	14.2671	1	436.196
ART	ART06	Tet+	C06	14.8402	1	1	1	1	1142.79	89.126	1	1	1	3077.53	2503.42	4187.26	1	1	1	1	1	502.312	813.508	1	1	4380.12	1	1521.95	1	11.9041	1	1	1	1	1	1	1	1	1	1	2906.92	1	1	1	2623.89	1	1	2111.22	1803.7
ART	ART06	Tet+	C07	15.0611	1862.01	1	1215.75	1	1	1	1	26.7413	1	2241.1	825.282	1333.63	1	1	1	1	1	1	929.976	1	1	2454.77	1	1	1	1	1	881.769	1	1	1	1	1	1	1	1	1	1	1	1	935.836	1	11.7607	1	1135.24
ART	ART06	Tet+	D07	13.64	32.7006	1	3.27218	1	1	1	1	49.6513	1	2286.73	3061.02	2240.99	1	14.2302	1	1	155.381	651.532	517.296	1	61.2717	3948.2	1	1	1	98.6653	1	3037.74	1	1	116.639	1	16.0894	178.671	1	47.258	254.008	1	1	1	1	1	113.669	1	1039.99
ART	ART06	Tet+	E06	12.7716	97.5654	1	1	1	1	1	1	1	1	3311.84	2640.93	2441.95	1	1	1	1	17.1591	875.639	839.369	1	514.808	3258.94	1	1	1	68.1283	1	1740.54	1	1	1	1	1	63.7107	1	1	1	1	1	1	1	1	24.1014	1	828.283
ART	ART06	Tet+	E07	7.48068	78.6328	1	18.9482	10.3783	64.6821	1	51.2551	28.754	170.205	2465.62	2124.22	2858.89	3.06741	1	1	1	374.411	1271.51	2061.65	7.78122	1	2531.92	1	7.84641	32.3161	1278.49	7.26771	2121.46	1	1	22.0404	1	5.34746	63.2259	1	40.6782	42.2409	2.15631	1	4.27479	90.3266	5.08579	43.0136	108.141	550.246
ART	ART06	Tet+	E08	14.5931	1	1	1	1	1	1	1	1	1	594.936	3451.28	2494.92	1	1	1	1	1	1324.85	2327.31	1	1561.79	1863.87	1	1	1	19.393	1	1563.9	1	1	1	1	1	1	1	1	1	1	1	1	1	1	43.535	1	193.291
ART	ART06	Tet+	F07	7.93718	20.2456	1	35.3074	7.40673	62.8639	1	105.559	19.0805	118.357	2749.23	2377.95	2164.6	1.34915	1	1	16.2482	229.922	1240.98	1686.27	6.85441	8.33874	1735.1	1	21.3913	23.2023	1344.37	1	2380.57	1	1	21.8803	5.78966	4.53239	60.9119	1	40.3811	33.8823	1	1	18.5505	12.4925	12.8035	39.003	100.153	625.941
ART	ART06	Tet+	F08	12.8164	13.6179	1	1	1	324.502	87.0628	54.0244	1	216.301	1950.88	1837.45	1566.52	1	1	1	287.238	39.989	1082.69	685.125	1	863.266	1036	1	818.493	1	380.56	1	853.822	199.312	1	8.64646	1	1	96.2158	1	1	1	1	116.012	1	226.544	1	1	382.894	202.297
ART	ART06	Tet+	G07	8.28891	18.3969	1	35.2493	8.01927	89.3398	1	28.5482	19.9284	61.9872	1949.62	2204.28	2609.07	1	1	1	1	294.176	828.386	1133.12	3.15133	3.2247	2087.91	5.06808	27.4048	6.18461	1199.33	1	1727.21	1	1	26.7635	1	5.87116	55.5282	1	29.8068	34.554	1.9281	1	10.0068	67.6226	6.44007	26.8324	198.3	363.834
ART	ART06	Tet+	G08	10.4583	119.306	1	66.2465	18.0773	250.892	1	62.8251	19.0766	184.099	2268.72	1720.39	1580.57	1	1	1	32.0579	666.144	1238.17	1345.23	10.4883	26.9882	1496.52	1	74.4725	23.4073	2339.77	1	1726.58	31.1284	1	9.93916	1	11.1134	26.9415	1	74.6958	55.5391	1	1	31.7257	169.472	1	21.0502	167.973	383.636
ART	ART06	Tet+	H06	8.07203	123.105	1	58.8396	15.6156	137.111	1	47.7998	8.83616	169.457	1653.62	1462.16	1909.75	1	1	1	13.1804	598.889	631.523	841.83	1	197.03	1358.96	11.6113	26.6165	6.43486	2169.91	1	1224.56	3.47657	1	13.6116	1	1	69.2105	1	79.8472	33.3416	1	1	32.5936	141.004	12.4911	27.6368	97.2144	334.691
ART	ART06	Tet+	H07	10.3459	7.54762	1	1	10.421	48.1608	1	45.4465	85.2646	336.878	2140.47	2361.52	2500.41	1	1	1	1	1068.05	971.136	927.06	1	90.3761	1995.74	1	1	1	1342.51	1	1297.75	1	1	21.3378	1	3.29507	35.5899	1	26.6342	1	1	1	1	3.06698	1	33.3721	92.9758	346.987
ART	ART06	Tet+	A12	8.31095	49.3552	1	12.7335	22.523	82.1583	2.73631	132.449	32.9804	149.263	2978.57	2224.61	2329.33	1	1	1	1	366.391	1319.13	1802.21	1	1	1710.32	1	9.23827	12.7191	1736.82	8.51914	2293.73	7.34997	1	17.5558	2.53978	1	32.1795	1	30.1012	89.3669	1.12072	1	21.9907	111.65	5.24561	5.15359	117.297	615.871
ART	ART06	Tet+	B12	7.34933	29.8503	1	8.80643	1	21.8669	1	1.80596	19.854	7.42656	3353.63	2928.16	2603.16	1	1	1	1	85.7718	1366.89	2031.19	1	1	1890.62	1	6.10919	1	350.921	1	2633.74	1	1	18.5008	1	2.86626	51.8011	1	16.3831	4.12545	1	1	4.68528	8.98507	2.924	17.6042	70.1806	568.634
ART	ART06	Tet+	D12	9.6596	61.547	1	1	1	23.2215	147.255	1	5.07204	1	3370.09	2753.23	2390.75	1	1	1	1	41.3622	1540.27	2743.7	1	1	2182.61	1	1	1	67.0591	1	2445.5	1	1	18.2452	1	1	11.9387	1	13.9478	4.03082	1	1	1	1	1	5.30532	1	767.954
ART	ART06	Tet+	E12	9.81957	31.6494	1	30.6283	1	1	1	45.2991	25.4536	1	2779.6	2417.82	2265.3	1	1	1	1	173.46	1347.48	1595.55	4.48064	1.41927	2160.4	1	1	1	481.758	1	2635.75	1	1	19.596	1	2.0921	49.3959	1	19.4931	1	1	1	1	1	1	28.7844	55.0613	711.848
ART	ART06	Tet+	F12	11.3152	5.06569	1	1	1	1	1	1	11.6981	1	2832.12	3255.76	1935.38	1	1.91878	1	1	25.2981	730.781	2047.28	1	7.10677	1931.64	1	1	1	317.593	1	2450.27	1	1	4.58803	5.60594	4.40617	43.7406	1	64.1237	1	1	1	1	1	1	14.1702	1	718.177
ART	ART06	Tet+	G12	14.8043	1	1	1	1	885.294	165.798	1	1	1	1584.23	2496.66	2276.17	1	1	1	1	232.549	612.182	3175.8	1	1	1750.02	1	1	1	1	1	4250.9	1	1	1	1	1	22.7359	1	1	1573.61	1	1	1	481.109	1	1	1202.97	1072.08
ART	ART11	Tet+	A06	10.6321	345.637	1	1	55.7332	497.598	554.238	1	1	1	3926.23	2225.59	2579.13	1	1	1	614.662	258.516	3056.9	130.045	1	897.444	402.737	1	1	1	1	640.112	2558.57	1	1	52.2683	1	1	331.884	1	51.3891	1	1	1	1	115.53	1	5.15635	428.254	301.478
ART	ART11	Tet+	A08	17.2667	216.632	1	189.437	92.4546	1	1	1	1	737.239	2048.88	5354.26	216.806	1	1	1	1	108.995	1	1048.36	1	1	1380.93	1	1424.53	1	703.004	1	66.5816	1	1	562.728	1	1	286.741	1	1	1	1	861.192	1	1	1	1	1	1
ART	ART11	Tet+	B06	14.1171	1	1	879.032	1	1	1	1	19.321	1	2304.98	1019.34	157.499	1	1	1151.25	1	42.105	1873.12	209.485	1	1346.83	90.282	1	1	1	1	1	2186.14	1	1	1	1	1	33.8671	1	1	4407.37	1	1	1	1	1	1	1234.89	581.759
ART	ART11	Tet+	B08	14.6138	1	1	1	1	1	1	1	1	1	2528.35	1338.15	383.037	1	1	1	1	68.1659	1	1673.29	1	2102.22	15.3615	1	5365.7	1	32.9434	1	3922.44	1	1	1	1	1	1	1	18.5934	8744.39	1	1	1	1	1	1	1	82.7981
ART	ART11	Tet+	B12	14.4626	268.405	1	1	1	1	74.7444	1	1	1188.54	3321.67	2761.89	1491.24	1	1	1	1	1	679.484	50.0669	1	1	600.343	1	757.513	1	330.762	1	1019.92	1	1	1	1	1	1	1	57.5506	1	1	114.171	1	1	1	1	1	NA
ART	ART11	Tet+	C08	14.4428	1	1	1	1	2987.28	1	1	1	7094.32	1724.47	2112.15	1	1	1	637.881	1	44.6942	1553.04	1049.7	1141.53	1	483.124	1	4421.75	1	552.762	1	1992.67	1	1	1	1	1	1	448.186	1799.8	10552.8	1	1	1	2495.4	512.429	1	1	1588.77
ART	ART11	Tet+	D06	13.4136	977.297	1782.94	1	1	958.149	1357.93	1	1	5962.69	3073.89	1975.43	2768.31	1	1	1	1	222.871	1	251.609	1	2839.09	1054.49	1	1	1	2179.84	4035.78	257.946	1	1	1	1	1	1	1	8.51247	1	1	1	1	3432.09	372.389	1	1	215.667
ART	ART11	Tet+	D08	14.3629	1	1	1	1	1	769.864	1	1	1	4844.25	3046.13	1109.71	1	1	1	1	5.25553	47.862	1667.29	1	1172.33	2281.39	1	1	1	678.281	440.994	1054.39	1	1	10.3261	1	1	294.347	1	344.951	3682.26	1	442.654	1	1	1	209.121	1	449.837
ART	ART11	Tet+	D12	13.6624	424.552	496.857	1	1	1	759.14	1	1	1062.87	1855.65	1312.94	740.891	1	314.558	284.24	1	232.812	469.355	931.795	1	1	947.414	1	1	1	7924.38	1	1664.96	1	1	9.16197	1	1	244.088	1	1	338.37	296.731	1	1	1301.97	1	15.5301	1	851.631
ART	ART11	Tet+	E06	13.1982	1	1	1	1	1	703.526	1	1	1	5206.38	6137.33	8114.52	1	1	2185	6035.11	19.1669	12651.5	6840.07	1	2815.01	6528.12	1	2701.6	1	5822.27	8688.05	221.723	1	1	89.3182	1	1	18.0892	1	133.662	2337.24	1	1	692.018	5878.01	1	1	5130.87	345.93
ART	ART11	Tet+	E07	15.6258	43.2885	1	1	1	372.854	889.165	1	44.0551	71.4755	3451.56	1699.83	1852.45	1	1	995.235	1	168.428	1756.19	1393.06	1	830.196	2273.56	1	423.2	1	697.474	1	2885.02	1	1	12.7119	1	1	26.8692	1	1	4.97535	1	1	1	598.479	1	1	1006.57	256.809
ART	ART11	Tet+	E12	12.9725	1	1	1	1	1	1	1	1	659.821	2086.36	1745.65	2066.02	1	1	1	1	88.0107	1344.39	51.5917	1	1	1527.51	1	331.621	1	34.2809	1	1343.51	1	1	18.0315	1	1	13.4345	1	1	3472.36	1	1	1	270.552	1	80.7535	133.565	733.187
ART	ART11	Tet+	F06	13.9454	131.486	1	1	1	1	21.8191	162.332	2.00221	104.539	2575.73	2005.93	2046.55	1	1	1	1	13.9835	1604.38	1288.32	1	1	965.138	1	1	1	2396.55	1	2483.26	1	1	1	1	1	16.9996	1	11.0336	1	1	1	20.2623	1	1	40.701	202.136	357.192
ART	ART11	Tet+	F07	11.2487	110.827	1	1	1	670.157	1854.33	1878	2991.13	2757.37	708.491	1606.94	1109.88	1	1	1	1	19652.5	1094	1228.78	275.547	1	768.459	1	1	1	3154.51	1	805.986	1	1	36.2223	1	1.69302	12.5387	138.579	2.31802	431.432	1	1	1	421.613	61.62	2.5839	284.27	347.672
ART	ART11	Tet+	F08	11.4769	41.5224	1	1	2.14885	1	1	1	1	1	3000.43	1821.67	2425.9	1	1	1	1	NA	1470.56	1686.52	1	1	1586.84	1	1	1	118.009	1	2044.29	1	1	45.4421	1	10.5868	47.2856	1	90.0558	1	1	1	1	1	1	22.5132	2.69243	504.042
ART	ART11	Tet+	F12	10.7549	1	1	436.581	1	422.715	1	NA	1	1	3358.63	1773.25	1878.45	1	1	1	588.349	12.0764	1390.99	1377.55	1	1139.48	479.764	1	1561.79	1	34.0539	1	1689.24	1	1	71.302	1	1	1	1	292.096	1	1	1	132.586	124.198	1	1	727.941	133.481
ART	ART11	Tet+	G06	14.3329	50.8168	1	1	1	1	925.726	1	1	1	4474.08	3234.54	2446.43	1	1	1	1	1	3386.14	56.306	1	1	2227.29	1	1	1	1569.92	1	2288.12	1	1	1	1	1	1	1	1	1	1	1	1	1	1	1	1253.33	494.435
ART	ART11	Tet+	G07	14.2873	432.735	1	31.1208	1	222.19	1	239.845	116.93	39.3943	2565.53	1427.17	1670.11	1	1	1	1	144.924	841.573	1001.35	1	51.3549	1622.24	1	1	125.403	2052.33	1	3173.93	1	1	44.0946	1	1	106.352	1	65.1396	1	1	1	1	109.798	1	2.57076	332.163	554.82
ART	ART11	Tet+	G12	9.94482	1	476.28	1	1	1421.42	807.062	1	1	2583.18	2993.02	3037.17	237.505	1	1	2513.8	1	340.249	2546.39	367.95	1	1	633.139	1	1	1	4107.86	1	2517.58	1	1	1	1	1	1	1	1	2312.09	1	1	1	585.705	1	1	605.301	303.027
ART	ART11	Tet+	H06	14.9771	117.334	1	1	1	740.802	1848.42	1	1	1	2984.14	2727.54	456.577	1	1	1850.29	1	56.2708	621.436	41.1287	1	1	2217.22	1	1	1	1660.9	1	1683.64	1	1	1	1	1	14.1382	1	848.986	7482.66	1	1	1926.94	2789.4	1	1	5342.52	812.665
ART	ART15	Tet+	A06	16.7391	1	7575.68	2492.85	1	1	27359.5	1	1	1	11718.5	5712.91	3009.77	1	1	1	1	153.283	1	49.1915	1	67.5963	5228.89	1	5324.41	1	1519.7	1	6177.37	1	1	1	1	1	1	1	5359.45	1	1	1	1	2387.86	1	54.2957	1	269.684
ART	ART15	Tet+	A08	15.6133	1	2480.11	1	1	1	10144	1	104.608	6357.81	1	2994.38	2295.23	1	1	1	1018.45	46.9254	5058.16	2004.61	1	5017.56	1	1	1585.47	1	1073.26	1	1	1	1	16.119	1	1	77.1171	1	1	1	1	1	1	1	1	519.515	1	3215.5
ART	ART15	Tet+	B08	12.9944	1	1	153.277	1	1	592.227	1	61.5835	2757.31	2154.86	2119.59	707.379	1	1	1	517.436	998.041	535.519	1613.11	1	1	1619.2	1	927.883	249.6	514.353	1	1054.53	1	1	3.57501	1	37.6738	13.5747	1	295.094	214.347	267.757	1	78.6593	1595	1	1	1	1523.54
ART	ART15	Tet+	C06	14.8201	1	2492.09	1	1	1	619.609	1	1	1	4619.2	2543.71	589.743	1	1	1	1	11.3248	1	1240.8	1	1	3386.66	1	1	1	557.76	1	11.3108	1	1	1	212.245	1	351.272	1	1845.12	1	1	1	77.1973	1934.41	1	763.092	2149.7	1780.63
ART	ART15	Tet+	C07	13.8575	1	1	1	1	1	5358.01	1	1	1	2552.98	2458.76	1660.61	1	1	1	365.882	69.7059	2271.96	443.678	1	1	2738.63	1	1	1	1	41.8954	1298.48	1	1	3.15064	1	1	7.42442	1	57.8382	1179.13	1	576.693	1	1	1	259.849	1	2404.99
ART	ART15	Tet+	D08	14.9567	1	1	1.68949	1	1	1	1	25.7174	1	623.524	3243.98	2220.23	1	1	1	2518.98	199.787	1458.69	1210.06	1	1	1282.03	1	1541.92	1	225.313	1	2364.89	1	1	1	1	1	584.055	1	1152.46	3465.49	1644.46	1	1	3471.62	1	1	1	778.105
ART	ART15	Tet+	E07	14.4526	1	1	1	29.6987	1	3310.85	1	1	1	5308.2	2220.06	2149.28	1	1	1	751.007	630.632	1970.86	45.5328	1	1	2387.78	1	1602.34	1	109.096	1	746.722	1	1	226.925	1	1	42.5975	1	710.323	1	1	1	1	1	1	71.3626	1	2943.18
ART	ART15	Tet+	E08	14.9348	305.105	1	1	1	990.576	4437.87	1	1	1	6566.86	4452.58	1435.96	1	17.84	1019.26	1032.75	70.008	2191.11	681.989	1	1	1117.36	1	1	1	208.944	1	2106.78	1	1	24.9431	1	1	1	1	1	1	1	1	1	1	1	1	3646.61	2750.11
ART	ART15	Tet+	F06	12.5907	178.61	1	1	1	1	1645.38	1	1	205.242	2233.72	1698.83	2013.28	1	1	1	1	49.2429	230.059	2306.67	10.7388	255.054	1459.42	1	1	1	503.802	306.794	2089.15	1	1	15.5567	1	1.93896	103.689	1	14.8847	1	1	1	1	636.16	1	16.7298	NA	630.25
ART	ART15	Tet+	F07	13.7064	500.004	1	1	1	392.265	1	1	23.8201	1	1069	3090.71	644.173	1	1	1	1	463.03	969.543	1183.77	1	1	1578.67	1	1	4988.06	4129.08	829.37	2694.39	1	1	133.435	1	1	49.0722	1	434.343	1691.78	1	1	1	1034.58	1	115.474	1	1188.4
ART	ART15	Tet+	G07	15.2779	1	8427.7	1	1	1	2992.51	1	1	1479.37	1439.51	5845.98	1634.05	1	1	1	1	405.065	1	1343.36	1	1	5263.67	1	1	1	2897.93	1	2231.07	1	1	1	1	1	1	1	1	1	1	1	1	1072.43	1	1	1	1
ART	ART15	Tet+	H06	15.561	54.5108	8982.05	1	1	2605.38	26031.1	1	1	2520.43	1	6074.73	1517.58	1	1	1	1	1	1	3272.54	2234.44	2976.6	987.908	1	1	1	4627.94	1	2024.85	2774.49	1	1	1	1	1	1	1	1	1	1	1	1	1	1	1	1
ART	ART15	Tet+	H07	15.7522	1	1444.55	1	1	1	4416.99	1	1	1	2092.04	3116.53	1758.73	1	1	1	1	1	1	1919.7	1	1	788.22	1	832.64	1	1	1582.53	2752.71	1	1	1	1	32.7391	71.9224	1	1	2695.47	1	1	1	1508.94	1	1	1	1
ART	ART02	Tet+	A07	11.1845	98.0617	1	17.745	1	1	1	103.945	80.8131	78.5492	3501.74	2091.51	1951.87	1	1	1	1	149.367	1468.93	1455.85	1	1	1927.62	1	102.063	18.8551	763.965	1	2428.55	1	1	14.5723	1	1.19831	73.5931	1	306.711	1	1	1	1	1	21.0546	64.2537	69.5016	634.398
ART	ART02	Tet+	A08	16.4667	1	1	1	1	3472.53	1	1	1	1	419.391	1	647.63	1	1	1	1856.45	24.3174	1361.56	1	1	2266.54	1397.85	1	1	1	1	1	536.488	1	1	1	1	1	1	1	572.327	9476.71	1	1	1	1189.15	1	1	1	1
ART	ART02	Tet+	A12	17.7622	1	1	1	1	1	1	1	1	1	11757.5	9443.08	2516.2	1	1	1	2901.98	164.284	400.599	1	1	1	6374.42	1	3957.16	1	1	1	2243.63	1	1	1	1	1	786.326	1	1	1	1	1	1	1	1	1	1	1
ART	ART02	Tet+	B07	15.8433	5582.95	1	1	1	1	1	113.874	1	1	4830.49	5675.11	503.361	256.807	1	7023.24	1225.57	1	1	1	1	1	2205.8	1	1681.25	1	2350.11	1	1151.9	1	1	1	1	1	1	1	1	7875.21	1	1152.81	1	1	1	1	1	357.713
ART	ART02	Tet+	B08	16.2662	77.0345	1	1445.74	1	1	1	1	1	1	1	3584.94	255.075	1	1	1	1	1	1184.04	808.764	1	1	614.44	1	1531.24	1	1	5626.82	1	1	1	56.4956	1	1	1	1	80.1793	336.528	1	1	1	3807.27	1	1	1	103.901
ART	ART02	Tet+	B12	17.2831	330.832	3524.73	1	1	5454.92	5133.22	1	1	1	1	8569.09	2355.5	1	1	1	1	1	1	234.593	1	1	5651.98	1	1	1	1	1	2616.87	1	1	1	1	1	1	1	1377.34	7045.39	1	1263.5	241.959	1	1	1	1848.61	2965.16
ART	ART02	Tet+	C07	15.9365	72.0879	1	27.1978	1	1	1	300.101	1	1	1427.14	2590.37	1220.25	1	1	1726.15	1	14.2283	2157.71	820.698	1	1	851.987	1	1	1	1	1	1759.21	1	1	77.9092	1	1	1	1	1	9679.64	1	767.3	454.071	6685.74	1	1	1527.31	149.332
ART	ART02	Tet+	D06	15.7192	1	1	1	1	1	1	39.5533	1	1	1623.41	1579.03	5.92407	1	1	1	490.33	1	1	162.979	1	1	1227.14	1	1	1	93.5761	719.944	811.918	1	1	14.2153	1	1	NA	1	1353.62	1423.51	1	849.922	1	1617.54	1	1	1030.76	1
ART	ART02	Tet+	D07	16.6657	1	1	44.7468	1	1	1	381.96	1	1	9567.91	5431.42	1269.03	1	1	1	708.106	102.783	1786.01	1	1	1	3185.43	1	4003.25	1	113.241	1	1	1	1	1	1	1	1	1	1	9826.73	1	1	1	6288.04	1	744.727	1	68.6834
ART	ART02	Tet+	D08	15.5814	1385.25	1	1	1	1644.41	1	1	1	1	3081.96	4302.92	500.277	1	1	1	1	17.8988	1278.34	1206.31	1	1	1	1	920.373	1	101.557	1	696.481	1	1	1	1	1	1	1	1	2875.06	1	1	1	2396.7	1	1	1667.44	58.9913
ART	ART02	Tet+	D12	13.0928	124.793	1	1	1	1	1	3.2962	59.8148	1	3212.44	2383.3	1630.22	1	1	1	1	136.866	889.713	1000.93	1	1	2056.78	1	1	1	159.278	1	3220.78	1	1	82.1027	1	58.1756	43.5617	1	29.1624	1	1	1	1	1	1	106.564	1	647.919
ART	ART02	Tet+	E06	17.1294	536.24	1932.52	1	1	1	480.155	1	1	1	4754.06	11007	4973.95	1	1	1	4736.43	1083.03	1	1	1512.85	1	4093.12	1	1	1	1	1	2226.81	1	1	1	1	1	1	1	1	1	1	1	1	5660.56	1	1	1	1412.66
ART	ART02	Tet+	E07	15.6263	1	4281.81	1	1	1	1179.57	1	1	1	1891.42	2526.75	1255.05	1	1	1	1	17.3533	1635.92	596.283	88.4616	1	1205.58	1	1	1	337.248	1	81.2357	1	1	12.6456	1	1	202.692	1	447.494	1	1	1	1	1488.97	1	1	1	859.761
ART	ART02	Tet+	E08	14.8175	70.5671	1	1	1	1	1	24.2216	1	1	2093.31	2047.81	10.1748	1	1	2086.06	1	1	533.168	456.796	1	1	1614.05	1	1	1	209.2	1	531.991	1	1	1	1	1	45.087	1	1	1453.13	1	1	1	693.371	1	1	1	33.7072
ART	ART02	Tet+	E12	16.047	257.224	1	1	1	1	1	1	1	1	2837.23	6838.81	400.806	1	1	1	1	1	1905.65	966.555	1	1	1455.91	1	1	1	1	1	1694.72	1	1	1	1	1	1	1	1	2032.98	1	1	1	1	1	1	1	951.411
ART	ART02	Tet+	F06	13.3277	446.05	1	118.719	48.19	349.821	1	409.45	1	1	948.73	923.833	643.304	1	1	65.1799	1	138.447	707.766	317.806	1	472.447	471.974	3.25172	1	1	884.489	1	1125.86	1	1	9.57872	1	1	1	1	81.9078	1	1	1	1	1000.35	1	10.9999	392.87	359.174
ART	ART02	Tet+	F07	15.6739	1	1	1	1	1	1	1	1	1396.07	580.701	1697.87	1138.05	1	1	1	2309.83	150.648	1011.75	676.386	1	1	945.05	1	1	1	452.379	525.817	829.044	1	1	1	1	1	1	1	40.2744	1	1	1	1	268.383	1	23.8731	1157.21	227.299
ART	ART02	Tet+	F08	16.8674	1	895.311	1	1	1	1	1	1	1	798.176	4448.68	1043.02	1	1	2219.66	1	1	4968.04	72.4588	1	2493.51	815.859	1	1608.73	1	1	1	1517.71	1	1	1	1	1	1	1	59.3322	8891.59	1	1	1	2335.07	1	1	1	1
ART	ART02	Tet+	F12	15.8722	1	1	1230.17	1	1	1	1	1	1	800.174	1001.92	323.139	1	1	1	1472.7	124.232	587.497	2002.67	1	1	1508.38	1	1	1	24.4438	1	995.863	1	1	5.94752	1	1	25.1325	1	1	1112.56	1	1	1	1	1	1	1	103.493
ART	ART02	Tet+	G06	16.195	1	1	1	1	2299.97	1	1	1	1	68.3252	6269.16	1	1	1	1826.12	1017.8	1	1	1	1	1	93.7612	1	1168.48	1	725.119	1	582.62	1	1	1	1	1	1	1	1	986.817	1	753.295	182.625	2164.65	669.299	1	1	97.4617
ART	ART02	Tet+	G08	16.5971	324.967	1	1	1	1	1	1	1	1	3871.86	4159.15	683.021	1	1	1	964.418	131.626	3466.63	1892.92	1	1470.3	2334.52	1	1	1	408.875	1	2279.45	1	1	1	1	1	1	1	1703.43	1090.71	1	511.288	1	9497.91	1	66.0474	684.85	472.848
ART	ART02	Tet+	G12	16.9257	1	1	1	1	1	1	1	1	1	972.094	6257.04	1	1	1	1	1	207.149	1	884.903	1	1	2349.41	1	1054.44	1	1	1	2079.47	1	1	1	1	1	1	1	1	1	1	1	1	1	1	1	1	1
ART	ART02	Tet+	H12	15.822	1	1	1	1	1	1	1	520.096	1	2181.71	7647.05	2353.33	1	1	1	1	184.585	587.736	497.847	1	1	2326.73	1	1	1	121.928	1	3924.91	1	1	1	1	1	30.3665	1	162.071	1	1	1	1	1	1	1	1105.58	1023.41
ART	ART07	Tet+	A06	15.1386	1365.49	3962.41	1	1	1107.81	634.641	1	1	1	1052.85	1725.38	485.785	1	1	2859.99	1	245.492	193.728	1	1	6294.39	1254.23	1	1	1	2004.26	1	1	1	1	32.8876	1	1	1	1	3085.05	1383.73	1	1	1	7628.11	1	153.139	2311.75	336.996
ART	ART07	Tet+	A07	15.4495	266.938	3595.59	1406.8	1	1	1	1	1	18694.6	2084.4	1019.57	7.33523	1	1	1	4198.07	1	6471.23	765.119	6188.01	1752.68	1042.44	1	1854.42	1	1925.74	884.462	1	1	1	60.8336	1	1	1	1	3153.17	1	1	1	1	4621.33	1	258.598	1	714.168
ART	ART07	Tet+	A12	16.7011	1	1	1285.65	1	1	1	1	1	12103.9	3263.14	1580.34	2533.97	1	71.7745	6244.78	2045.65	1	2406.47	1	1	2522.06	2999.35	1	4349.89	1	1	2275.14	1	1	1	7.76781	1	1	1	1	3881.02	4207.58	1	5639.77	1	16024.7	1	1	1	2105.49
ART	ART07	Tet+	B07	15.3758	1776.2	3502.3	1	113.127	1	1855.31	1	1	9224.59	878.567	2283.45	33.0772	1	1	1	3612.65	1	1	1	997.563	3768.73	1	1	3571.18	1	199.133	1734.54	73.8804	1	1	11.5815	1	1	1	1	780.437	8356.09	1	989.331	1	6747.69	152.315	1	1	6388.04
ART	ART07	Tet+	B08	15.5319	73.9117	957.373	1	390.556	1	4320.04	1	1	666.825	938.816	2669.12	924.743	1	1	2260.49	1	83.9046	1	428.841	1	1352.83	384.272	1	539.843	1	506.841	2400.98	81.2771	664.671	1	1	1	1	1	1	3966	1	1	545.67	1	8030.04	1	1	1	228.811
ART	ART07	Tet+	C06	14.9411	91.1754	1	1	1	1205.43	1	1	1	1	5308.2	2647.39	499.611	1	1	1440.59	1	10.5914	1570.25	60.6941	1	985.834	1505.78	1	1	1	1	7036.4	363.759	1	1	10.3953	1	1	341.965	1	61.0817	2943.05	1	1	1	545.589	1	277.519	3312.29	1074.58
ART	ART07	Tet+	C07	14.9838	1	1	1	820.619	1	1	1	1	1	88.0181	1753.48	105.169	1	1	1201.93	1620.64	177.507	3063.21	627.55	1	2769.89	873.432	1	2380.07	1	1	1	27.6612	1	1	1	1	1	1	1	807.762	5404.09	1	1	1	4014.88	1	1	202.413	41.5558
ART	ART07	Tet+	D06	15.4321	111.973	2228.91	1	1	1	1	1	1	1	2170.97	2123.08	1310.66	1	1	1	2845.79	1	1	1	1	1645.89	1639.5	1	1	1	1	1141.67	907.699	955.233	1	1	1	1	69.0096	1	804.027	1	1	564.705	69.8209	1745.61	1	1	924.327	1892.28
ART	ART07	Tet+	D07	15.0484	30.3354	1	1	376.895	1	1	1	1	1	681.851	806.548	627.224	1	1	5667.16	1014.32	1	1	3106.06	1	2044.19	1195.25	1	1136.5	1	1	399.609	1186.54	1	1	1	1	1	246.308	1	473.367	2932.61	1	1	1	1	1	1	2456.8	36.9835
ART	ART07	Tet+	D08	15.9241	1	2997.56	1	633.681	1	5436.14	1	1	1	1292.59	2800.34	2356.84	1	1	821.375	1628.43	237.788	1	1	1	2997.49	2713.39	1	1011.6	1	1	1	1940.37	1	1	1	1	1	1	1	327.67	8872.57	1	1209.41	1	1412	1	1	400.621	1
ART	ART07	Tet+	D12	15.8914	2625.79	3551.84	1	1	1	1	1	1	9459.79	1239.19	1790.77	1304.63	1	1	1	1296	82.3595	6213.22	1408.48	3857.66	1	1771.05	1	1	1	1	1618.12	1210.06	1	1	64.8916	1	1	598.857	1	1909.57	9110.51	1	1	717.846	1041.38	1	243.396	1	6709.15
ART	ART07	Tet+	E06	14.9844	1	1111.11	1	1180.74	1	1	1	651.462	6993.12	82.2012	3673.51	1	1	1	1	2365.31	1	1063.92	353.973	4047.72	749.037	1468.12	1	1237.83	7.39199	1943.75	908.415	916.038	1	1	19.5731	1	1	1	1	1	1	1	1068.81	1	6560.26	1	1	1	409.369
ART	ART07	Tet+	E07	15.3807	146.547	1	1	532.017	609.053	1	1	1	4449.56	372.282	2720.41	104.647	1	1	1	1974.92	121.003	1426.08	1	1	1	1755.52	1	2784.54	1	162.246	1	970.757	1	1	1	394.967	1	107.119	1	295.617	4103.7	91.3666	1	1	3674.76	1	1	1	3894.15
ART	ART07	Tet+	E12	15.8274	1	1	1	1	732.768	1	1	1	4321.26	1238.15	817.653	485.836	1	1	1	1	1	436.441	1	1	1	385.42	1	1	1	838.407	1	401.592	1	1	1	1	1	1	1	604.317	3407.57	1	1	1	1	1	1	2196.94	3510.83
ART	ART07	Tet+	F06	16.2657	1	1	1	1	1	7241.4	1	1	1866.71	515.815	2945.4	1721.47	1	1	1	1	204.374	1	891.475	1	3224.4	5172.57	1	1	1	1	1	1	1	1	9.04358	1	1	835.306	1	6418.67	13551.4	1	1	1	8417.78	1	1	1891.54	3168.49
ART	ART07	Tet+	F07	14.0571	1	1	1	277.47	992.191	3227.14	16.1617	1	2482.58	1167.29	373.977	1645.83	1	482.515	814.667	1	9.22518	1237.7	897.077	809.618	1005.96	1624.04	1	1575.13	1	2319.66	1	1842.01	1	1	75.6685	1	1	1	409.238	1	1025.01	1	269.431	26.6071	2270.63	1	231.841	549.587	1914.14
ART	ART07	Tet+	F08	15.8104	1	1	1	1	1	1	1	1	4345.23	3039.85	1	1	1	1	1	10166.3	100.45	14908.7	50.6855	1	1	3627.12	1	1	1	1	1947.48	493.355	1	1	1	1	1	148.374	1	4300.3	3422.04	1	1	1	8097.83	1	1	1	1217.92
ART	ART07	Tet+	F12	15.1397	275.296	1	1	1	1	1	1	1	1	3045.6	1223.66	1144.72	1	1	5548.45	1	32.0332	177.034	1096.86	1	1	1	1	1	1	1	5056.8	887.184	1	1	1	1	1	295.982	1	94.8449	8108.91	1	1	1	1	1	1	2359.99	745.251
ART	ART07	Tet+	G06	15.3427	193.439	493.247	1	1	253.723	10097.4	1	1	1339.19	934.303	2221.64	1551.8	1	1	1498.88	1	1	4066.67	414.092	1	952.446	2599.99	1	740.569	1	1	1	992.662	1	1	1	1	1	581.373	1	251.575	4894.28	1	878.778	1	1100.3	1	89.2912	1	1246.61
ART	ART07	Tet+	G08	13.9244	1	1	1	353.574	1	1	15.0734	1	1	345.826	1242.98	880.77	1	1	2146.19	1	1	200.134	433.213	1	329.557	381.041	1	426.631	1	1	3600.1	189.763	1	1	1	1	1	1	1	570.319	252.69	1	1	1	1	1	1	491.861	1
ART	ART07	Tet+	H06	16.1502	1	1	1	1	1	3296.31	1	1	1	1439.97	4602.63	3059.41	200.634	1	2740.44	2202.21	52.3796	2222.7	1569.84	1	1	1115.31	1	4242.66	1	1	1	164.96	1	1	1	1	1	32.0774	1	2635.78	10619.6	1	1432.96	1	16617.5	1	1	546.007	3106.02
ART	ART07	Tet+	H07	14.6666	205.135	1	1	1	1	1	1	1	1	2016.94	1217.71	7.91995	1	1	370.105	3220.12	1	372.846	647.3	1	583.577	1233.6	1	1629.92	1	1	1967.14	515.404	356.096	1	18.3914	1	1	359.776	1	2265.16	1821.46	1	1	1	1256.71	165.901	228.776	1098.12	1068.42
ART	ART07	Tet+	H12	14.6843	1	1	1	142.995	454.049	1	1	71.0707	1	2101.02	1686.67	1412.41	1	1	1	1	258.028	1815.09	263.154	1	583.827	1895.28	1	1	1	31.6832	1	1979.19	1	1	1	1	1	28.4427	1	486.124	6947.67	1	416.573	1	3189.98	1	147.123	1	354.42
ART	ART10	Tet+	A06	14.0301	623.878	1	450.918	1	1	1	1	1	1226.15	212.075	284.762	409.488	1	1	1398.37	1	1	3203.65	1	1	383.962	1	1	1	1	684.017	1	1	1	1	1	1	301.367	386.205	1	193.378	582.682	1	1	45.6889	594.544	1	1	1	327.575
ART	ART10	Tet+	A07	17.2127	1	1	1	1	1	1	1	1	1	2141.58	261.678	692.504	1	1	2113.89	1	1	7654.62	567.551	1	1	1	1	1	1	1	1199.07	2136.72	1	1	1	1	1	1	1	1330.81	1495.71	1	1	1	10011.5	1	1	2417.95	1
ART	ART10	Tet+	B06	13.3106	717.775	1	1	1	1	1	1	1	4632.47	1792.95	1571.44	1418.39	1	1	1	1	25.1598	1493.91	1595.36	308.708	1	1956.52	1	1	1	390.103	103.132	1047.19	1	1	1	1	1	150.062	1	174.882	2919.49	184.464	1	21.0592	227.698	63.7239	88.6011	253.352	702.801
ART	ART10	Tet+	C07	14.9374	34.5711	2480.36	221.667	1	628.834	6284.22	1	172.504	1	1	519.414	748.97	1	1	1731.79	1	1	495.563	496.909	1	1118.5	1	1	1	1	101.118	1	27.2514	1	1	1	1	1	1	1	1542.63	2582.12	1	324.012	1	722.62	191.859	14.6873	999.1	1329.52
ART	ART10	Tet+	C08	14.4283	373.917	1	1	1	1	1	1	1	1	4403.07	343.104	505.561	1	1	735.437	1	65.8282	1	602.166	1	1	335.669	1	1	1	209.003	1	690.079	1	1	1	1	1	1	1	616.203	1	627.04	155.498	1	1553.34	1	1	484.111	491.764
ART	ART10	Tet+	C12	16.3885	1	12915.8	1	1	547.728	13902.8	1	1	1	1470.24	600.196	109.276	1	1	534.513	2029.43	1	6118.15	1	1	1	1	1	919.871	1	1	1977.2	1231	1	1	1	1	1	1	1	3020.82	4278.37	1	2344.45	1	2591.05	1	1	1	1
ART	ART10	Tet+	D06	14.6519	449.994	1	1	1	332.88	1	1	1	1	5201.75	1	1	1	1	1399.54	1	1	403.182	344.661	1	1559.69	1	1	2339.4	1	1776.26	601.312	181.249	1	1	1	1	1	255.617	400.242	929.466	3645.86	1	1	44.1805	734.544	627.102	545.476	407.549	1
ART	ART10	Tet+	D07	15.4235	2197.04	1	589.47	1	533.267	1	1	1947.9	52633.8	3139.76	833.435	1394.19	1	1	1	1	1	3074.3	1630.61	2743.66	1	906.127	1	1	3413.8	406.527	1	1452.81	1	1	1	1	180.595	566.352	1	1366.67	2486.01	1	378.24	99.4644	534.986	4856.34	1	1	3145.63
ART	ART10	Tet+	E06	16.4246	1	5752.55	1	1	1	73038.1	93.0537	1	1349.48	3553.37	1	2111.32	1	1	1	1336.39	1	1	2994.24	1658.22	3711.85	1615.8	1	1	1	1	2976.72	1	1	1	1	1	1	1	1	3040.22	4901.85	1	1204.26	1	11273.2	1	41.9139	1	449.931
ART	ART10	Tet+	E08	14.8577	1	1524.06	452.614	1	1404.44	21280.4	1	1	1	1	373.605	201.3	1	1	572.092	1	192.999	1	1181.15	1	2382.36	2326.72	1	936.692	1	24.8856	698.673	826.536	1	1	1	1	1	1	1	561.428	4082.25	1	1	1	5151.19	1	1	1200.66	1
ART	ART10	Tet+	E12	14.6464	356.533	19524.6	316.02	1	1	10190.8	1	1	1	1341.7	72.7444	318.829	1	1	1127.45	1601.54	11.0006	4708.47	334.982	1	471.279	566.2	1	2199.42	1	345.65	1365.11	493.957	658.589	1	1	1	1	1	1	1343.83	1	1	1099.49	1	1316.78	1008.86	1	1696.23	1
ART	ART10	Tet+	F06	14.5323	1	1	1	1	367.03	1	1	1	1	1	228.061	587.397	1	1	3571.14	3700.39	20.5948	6000.74	1048.01	1	237.829	459.218	1	5157.36	1	1352.44	478.994	1	1	1	1	1	1	1	1	636.999	14193.5	1	459.182	58.6401	1	190.906	1	1	567.648
ART	ART10	Tet+	F08	15.3918	1	1	1	1	1758.91	5205.19	1	1	1	1250.87	1	134.782	1	1	1	3356.47	1	1	1	1	15.7299	796.051	1	1	1	1	6858.66	1554.67	1	1	1	1	1	1	1	241.234	2568.99	1	1	314.181	1	1	1	468.939	693.372
ART	ART10	Tet+	F12	15.2138	1394.15	1	1	1	1	1	1	1	670.892	457.004	21.442	126.661	1	1	1865.58	1	1	2898.6	1	1	1	366.655	1	877.94	1	428.907	1	940.303	1	1	1	1	1	247.654	1	1	6923.52	1	662.87	1	1318.87	54.3419	1	657.244	2603.62
ART	ART10	Tet+	G06	14.5383	1779.15	1	230.776	1	341.255	1	1	1	1	318.602	584.591	1	72.9417	1	4461.96	1	1	6219.57	805.125	1	2200.74	1	1	1	1	259.315	907.494	672.325	2376.91	1	670.373	1	1	15.0798	1	347.212	747.649	1	532.316	1	6403.27	34.9809	1	380.07	29.9052
ART	ART10	Tet+	G07	14.691	491.103	2694.61	1	1	1	3023.39	1	1	1	747.764	1	11.2638	1	1	1	1	1	1258.49	76.0842	1	389.481	45.7222	1	1166.79	1	1	229.506	376.428	499.087	1	1	1	1	1	1	332.417	13354.3	829.105	671.117	396.406	1	1	1	1	1942.65
ART	ART10	Tet+	G11	15.2244	34.0537	120.911	1	1	1	1766.77	1	1	1	567.118	1	842.24	1	1	1453.47	1	1	1743.84	177.672	1	1	1026.86	1	1246.42	1	819.04	1	1504.48	873.983	1	1	329.664	1	1	1	152.598	2506.76	1	1	1	1355.51	1	1	336.85	1
ART	ART10	Tet+	G12	16.3046	1	1	37.7363	1	444.113	1	1	1	1	1	106.611	1	1	1	1126.79	114.092	35.2503	1778.02	72.7114	1	1	565.907	1	140.131	1	191.089	95.572	1	174.695	1	20.1789	1	1	1	858.195	1	1	1	1	1	791.922	1	1	1	1
ART	ART10	Tet+	H12	14.0781	1	434.847	1	1	1	1584.61	1	1	1	1	1	137.475	1	1	206.327	1	1	2105	121.762	1	400.899	156.392	1	1	1	143.49	309.539	1	526.144	1	1	1	1	779.63	1	1	776.658	1	1	1	1025.19	1	1	488.835	19.6559
ART	ART12	Tet+	A06	15.1616	621.938	715.147	1	1	1886.07	2629.86	1	1	1	1723.92	117.893	1	1	1	972.3	1	1	6952.87	1	1	3771.8	1	1	4123.11	1	1352.65	745.918	1	1	1	1	1	1	1	1	1	5800.46	1	333.063	1	1433.1	1	142.899	1857.89	628.012
ART	ART12	Tet+	A07	14.3246	1	1	1	1	1	1	1	1	1	8934.44	1	410.398	1	1	1	939.2	1	2825.06	310.743	1	1	820.162	5520.87	1578.88	1	2443.27	1	153.119	1	1	1	1	1	74.5357	4291.09	1506.26	1	1	1	258.346	3202.49	1	85.7099	1	1
ART	ART12	Tet+	A08	14.9004	1	1	892.811	1	523.473	1564.18	1	1	1	878.72	216.558	894.915	1	1	3935.5	358.25	1	6371.74	582.904	1	2655.17	429.085	462.393	1618.72	1	240.919	1399.52	532.233	1	1	1	1	1	1	1	82.2302	3179.16	1	1	188.792	3028.09	167.784	16.4524	1587.03	41.1276
ART	ART12	Tet+	A12	16.2325	656.511	1	1032.74	1	1	1	1	1	66944.5	2198.46	1724.07	224.059	1	1	1	6305.87	190.461	2769.52	605.347	1	4858.87	1	1	3720.43	1	907.488	3449.52	470.134	1	345.731	1	1	1	1700.8	1	964.074	1	1	1	1	302.779	2417.02	1	1601.97	916.98
ART	ART12	Tet+	B07	13.8671	1	1	1	1	876.41	2858.05	1	1	1	2905.94	21.6362	6.56114	527.596	1	413.129	2116.83	3.44679	2982.16	1	1	4295.9	827.172	1	793.626	1	1	2427.41	74.0019	593.444	1	1	1	1	1	1	1660.42	10613.7	1	1	162.719	2592.19	301.816	13.5229	1	506.947
ART	ART12	Tet+	B08	16.5178	721.236	3907.89	1	1	1	8521.57	1	1094.25	7216.63	434.441	1	39.8334	1	1	4377.33	1	1	2437.82	1	1	1	1	1	1683	1	953.785	1	1	1	1	89.346	1	1	1	1	1619.31	14451.3	924.439	1	1	5006.45	2611.63	1	2972.17	747.464
ART	ART12	Tet+	B12	16.1693	1	1	1	1	1	2143.37	1	1	1	1897.6	1654.38	1273.92	1	1	711.722	3081.03	119.418	62.278	712.003	1	1437.65	759.34	1	2351.33	1	1	796.859	1	1	1	1	444.545	1	1	1	1	16745.9	1	1	1	2478.37	1	116.685	1	2902.09
ART	ART12	Tet+	C06	15.4552	1	3998.71	1	1	839.932	4183.23	1	1	1	1332.15	257.997	477.792	338.992	1	2968.92	1	1	953.174	796.508	1	685.96	15.7547	1	1	1	1	685.934	1105.95	1	1	1	417.901	1	510.822	1	755.087	3500.96	1	1	1133.51	1	1	1	691.56	1690.89
ART	ART12	Tet+	C07	14.5063	1	1	1	1	1	16755.3	1	183.576	1	27.0403	123.634	203.665	1	1	1968.02	6322.27	1	1708.07	1	1	1005.22	966.298	1	527.083	1	22.2936	899.979	14.3423	1	1	265.043	1	1	832.703	1	1	14689.8	1	1	1	1562.71	1	1	1868.91	1
ART	ART12	Tet+	C08	14.5535	1	1158.31	346.45	1	355.513	6159.35	32.2057	1	1	1061.92	358.434	24.4894	1	1	1	1	14.4166	1580.59	249.159	1	1	1	1	394.116	1	309.193	307.073	835.072	1	1	10.6205	1	1	1	1	872.871	7826.99	1	995.24	1	6404.36	1	1	1	1127.75
ART	ART12	Tet+	D06	15.1781	1062.88	1290.01	632.485	1	1782.68	3539.36	1	1	1	1	337.481	114.826	1	1	1798.82	1	13.6077	2056.35	426.513	1	674.188	653.479	1	2097.79	1	1293.15	572.832	837.051	1	1	1	1	1	1	1	882.091	1022.49	1	1735.58	136.942	484.08	1	1	1037.23	1
ART	ART12	Tet+	D07	13.7667	1	1	1	1	1	3796.48	1	1	1	795.563	161.607	404.653	1	1	413.504	1	1	1	1	1	1	285.484	1	2211.29	1	1117.78	1697.32	154.566	1	1	1	1	1	587.519	1	777.943	1268.98	1	1	1	1128.17	1	1	406.227	154.369
ART	ART12	Tet+	E06	14.4832	727.552	3005.68	1	1	734.042	1670.37	1	1	1	841.801	9.96763	1	1	1	250.404	950.265	1	1400.11	1	1	1549.32	1	1	526.005	1	1	381.041	142.477	1	1	1	1	1	249.124	1	227.199	2505.66	1	926.808	62.1921	4984.11	1	1	580.828	17.3551
ART	ART12	Tet+	E07	14.5249	1	1	1	1	1	280.166	1	1	1	967.82	515.397	497.724	149.392	1	1479.42	1	1	1972.66	409.77	1	1	1274.15	1	1	1	1	1	1082.16	1	1	190.564	1	1	1	1	752.745	1203.16	1	481.626	1	1	1	1	2722.87	1
ART	ART12	Tet+	F06	13.4728	1	460.013	1	1	1	1966.96	1	1	1	1294.15	417.922	6.96873	1	1	1770.86	733.69	1	2972.97	625.957	1	1294.83	114.685	1	1	1	544.615	251.136	1	1	1	1	1	1	28.6149	1	1536.04	1721.41	1	1	49.3452	285.935	1	1	1	118.448
ART	ART12	Tet+	F07	15.1097	1384.26	1	1	1	1	1	1	1	1	1	1	841.317	1	1	5912.28	1	445.235	3050.02	322.388	1	1	831.173	1	3802.94	1	1	1632.35	1516.62	1	1	1	1	1	364.492	1	1684.74	17954.5	1	1	1	1	1	1	3692	323.566
ART	ART12	Tet+	F08	15.2012	1	1	905.96	1	586.515	1944.76	1	1	1	1	1	152.954	1	1	2842.13	1	1	379.013	1	1	2488.76	561.142	1	1399.93	1	1	1	1	1	1	1	1	1	1	1	557.866	3416.62	1	1	1	1	279.707	1	994.595	182.245
ART	ART12	Tet+	F11	14.7675	1	1029.66	860.059	1	492.512	5273.54	1	80.0053	1	752.236	177.128	630.755	1	1	1862.05	1	1	2746.54	198.44	1	789.793	137.677	1	1	1	22.8394	1	1	1217	1	1	1	1	1	1	949.236	897.954	1	621.712	1	3448.17	439.087	1	947.274	139.067
ART	ART12	Tet+	G06	16.6218	2562.3	3370.81	1	1	1	10985.7	1	1	8108.6	1169.77	1	941.681	1	1	8065.86	1	18.8066	12761.8	3020.6	6570.33	5631.05	242.713	1	1117.77	1	1	2570.36	1	1	1	1	1	1	1	1	9093.01	1475.2	1	156.838	355.853	1	1	115.391	7.0704	1
ART	ART12	Tet+	G07	14.4311	19.2747	637.554	1	1	466.69	4607.1	1	16.2031	4767.45	278.955	1	60.6627	1	1	2367.13	1	1	1	1	1	710.454	61.0881	1	1	1	1	544.805	952.747	1	1	1	1	1	1	1	1859.05	13478.4	1	1	131.855	9920.6	1	1	648.979	926.215
ART	ART12	Tet+	G08	14.3853	1140.8	1027.89	1	1	1	971.72	1	1	1	1	1	1	1	1	2555.48	1	1	1	573.778	1	1	627.087	1	1035.18	1	1	1	991.477	1	1	2.88795	1	35.5207	1	1	703.983	12570.6	1	245.828	1	3001.76	386.902	1	1	587.508
ART	ART12	Tet+	G11	15.557	1	1	1	1	1	1	1	1	1	151.376	322.616	902.681	1	1	1	1	1	8234.96	468.67	1	1902.79	310.963	1	1	1	34.2153	790.424	593.742	1	1	1	1	1	1	1	1005.58	6514.75	1	561.838	1	858.674	1	83.775	2513.95	1638.14
ART	ART12	Tet+	H06	13.2306	7.8105	1	1	25.6106	1	1043.26	1	1	1	1958.53	796.531	1235.97	1	1	243.683	1	73.9306	436.039	488.304	1	358.442	1043.78	1	398.566	1	78.5859	253.506	905.741	1	1	1	1	61.5815	12.8991	1	3.29464	1718.91	1	116.375	1	1279.9	1	1	212.686	586.991
ART	ART12	Tet+	H07	14.2217	425.037	1448.7	1483.68	1	1	223.617	1	1	1	6579.28	147.22	1	1	1	851.81	1982.53	1	6124.44	1	1	593.757	1	1	1045.3	1	344.425	2477.41	51.3662	1	1	1	1	1	608.709	1	678.015	264.331	1	437.927	1	1666	136.405	1	2604.98	1
ART	ART12	Tet+	H11	15.0557	1	5747.75	318.313	1	424.92	2768.59	1	105.349	1	1765.95	12.5142	48.6206	1	1	5738.67	1	11.5028	3603.41	533.651	1	860.176	19.0734	1	1342.95	1	1	713.039	516.957	1	1	1	1	1	1	1	348.05	9881.35	1	337.113	584.856	981.419	1	1	583.631	61.8177
ART	ARTT08	Tet+	B08	15.2426	1	1	1	1	1	1	1	1	1	1730.35	352.86	899.284	1	1	3006.88	1	1	89.6335	556.149	1	1	708.798	1	1	1	47.4734	1	2078.34	1	1	1	1	1	1	805.791	1	22319.2	1	1294.25	1	1415.91	1	1	570.292	1
ART	ARTT08	Tet+	B12	16.435	1	233.28	2378.65	1	1239.14	129.713	80.4702	1	6493.69	41.7718	1	1	1	1	58.3605	253.001	1	1	1	1	1	1	1	406.322	1001.18	1	1	1154.86	47.4734	726.731	25.557	1	1333.66	1	1	329.439	1	143.61	1607.28	1841.5	1	1	1	1	9417.53
ART	ARTT08	Tet+	C08	15.2579	1	1	1	1	1	9568.62	1	77.9687	1	3466.51	2326.85	1600.01	1	1	1943.66	1221.35	165.014	8437.33	485.726	1	1760.03	1	608.049	1	1	25.557	6839.17	299.255	1	1	1	1	1	43.1684	1	1820.19	542.019	1	852.03	1	1	1	1	1	544.872
ART	ARTT08	Tet+	C12	18.0371	1	1	1	419.684	1	515.984	638.267	1	1	1016.33	223.015	1	892.403	1869.32	1	977.321	1766.87	1	1	480.357	3174.38	6142.1	1	402.325	1	132.93	1	1	1	845.053	6839.17	237.367	1	1	3069.41	1	1	1	1	270.3	1949.63	1	1	1	1
ART	ARTT08	Tet+	D08	15.3541	1	1	1	1	1	941.961	1	1	1	1830.08	1403.26	1041.92	1	1	1	1	1	1623.5	210.857	1	1	170.561	1333.7	1	1	1	3069.41	272.361	1	1	1	1	1	1401.87	1	96.7453	3359.51	1	402.868	1	1	1	1	270.328	23.7495
ART	ARTT08	Tet+	D12	13.9527	1237.58	1	242.381	1	1	2484.85	1	1	1	3227.18	1850.08	892.738	1	1	1	750.909	281.871	2214.01	180.62	1	1	729.252	1	1	1	1	237.367	1313.61	1	1	1	1	1	1	2883.96	333.918	1	1	1	1	742.041	1	8.07179	1	283.964
ART	ARTT08	Tet+	E07	10.513	84.2207	1	1	2.47256	1	1	1	12.8176	1	3069.28	1975.91	2753.2	1	1	1	1	121.298	1291.26	1133.99	1	1	2128	1	1	1	143.61	1	2063.87	1	1	16.9123	1	1	105.12	1	39.6253	1	12.9279	1	1	1	4.76863	128.467	1	571.245
ART	ARTT08	Tet+	E08	15.7609	1	1	1	1	950.927	2751.24	1	50.6861	1	6524.79	1117.22	1828.09	1	1	1	1	1	2800.85	2704.15	1	1595.68	2003.43	1	1	1	1607.28	1	3448.04	1	1	1	1	143.96	436.305	1	397.004	6379.86	1	1105.62	1	1	1	1	1461.82	2127.78
ART	ARTT08	Tet+	E12	14.0118	1	1	16.0776	1	394.685	192.678	1	1	3494.31	2810.2	1057.93	1298.54	1	1	350.734	1	1	1265.66	1126.25	1	1	1254.54	1	123.509	1	329.439	1	2617.52	1	1	46.1814	1	1	1	1	162.429	1	1	1	1	661.798	1	1	424.977	352.57
ART	ARTT08	Tet+	F06	14.1445	1	1	1	1	1	127.96	1	1	1	911.738	528.183	38.1354	1	1	2940.45	4467.6	18.8016	3387.86	1	1	3242.4	1	1	579.253	1	1841.5	270.3	1	1	1	71.5413	1	10.3668	1	396.381	191.109	1362.81	1	1	74.2943	1941.64	1	1	918.368	215.292
ART	ARTT08	Tet+	F07	15.9202	1	1	710.08	1	1	1952.31	1	1	1	74.8417	656.933	1521.19	303.69	1	5939.5	1	1	1	455.19	1	1	30.9724	1	2744.85	1	1	1949.63	833.252	1	1	1	1	1	1	4415.85	1	39367.7	1	1	1	1	1	209.436	1	1376.92
ART	ARTT08	Tet+	F08	15.5926	2963.86	1	1	1	829.234	2988.75	1	1	1	2503.49	1782.72	2035.08	1	1	2035.03	2327.29	24.612	5433.28	1	1	3871.53	1	1	1	1	1	1	2360.25	1	1	1	1	1	1.05804	1764.21	1448.52	1	1	783.009	1	8317.48	1	254.722	1	1
ART	ARTT08	Tet+	G06	14.14	1837.29	1	329.775	1	1	170.247	1	1	3119.36	670.56	647.586	15.6754	1	1	413.18	1	1	1771.68	1	1	1	7.94253	1	9416.7	1	1	1	466.739	1	1	1	1	1	26.5382	1	18.399	5223.97	1	127.41	1	2415.59	133.014	1	419.346	1
ART	ARTT08	Tet+	G07	14.3266	743.319	1	384.732	1	1	1	1	1	1	5930.75	985.477	1318.98	1	1	1	4051.51	476.839	2677.88	1621.99	1	1	1983.99	1	1	1	9417.53	1	1094.98	1	1	1	1	1	1	1	1245.52	1	1	386.66	1	521.11	829.299	1	523.167	277.492
ART	ARTT08	Tet+	G08	13.621	70.2926	1	283.439	1	1053.2	1	1	459.934	11148.3	2732.64	965.965	1877.74	1	1	359.49	1	1	12.8545	1017.86	1547.92	436.782	1198.05	1	1	1	551.026	445.295	1445.15	1	1	8.18913	1	1	319.792	1	1283.85	927.049	586.365	1	1	771.038	405.473	25.7122	917.211	114.137
ART	ARTT08	Tet+	G12	14.3148	1	1	446.189	1	288.646	2182.42	1	1	1	40.9828	8.58912	53.7936	1	1	579.226	1	1	3414.43	291.978	1	1	145.292	1	883.174	1	1	1	1	1	1	1	209.789	1	1	1	1	6245.91	1034.58	360.704	1	1	1	115.057	1	56.5194
ART	ARTT08	Tet+	H07	15.8592	1	1	1	1	1573.93	1659.56	1	1	1	1	1	1	1	1	2435.6	3063.31	1	6981.5	1	1	2974.76	1	1	1	1	1	1	328.677	1	1	1	1	1	1	1	2262.64	15737	1	1498.05	1	1	1	1	1	1
ART	ART05	Tet-	A01	16.3466	1	1	1	1	1	1			1	2700.73	1	143.804	1	1	541.102	1	199.439	1	195.36	1	1	1	1	57.0682	1	1	1	482.236	1	1	1	1	1	467.913	1	1	38.3783	1	1	1	1	88.2575	1	1289.22	1
ART	ART05	Tet-	A02	15.2655	1	1	1	1	1184.21	1			1	2029.07	1136.46	15.008	1	1	18.1568	1	1	1	2983.13	1	1	1	1	799.388	1	1	512.832	2226.64	1	1	1	1	1	1	1	1	1484.17	1	1	1	1	1	1	1	1
ART	ART05	Tet-	A03	15.365	1	1	1	1	1	1			1	1406.82	783.897	1	1	1	6281.6	1	1	1	76.0936	1	1	546.648	1	1	1	1	1	238.74	1	1	1	1	1	1	1	1	1	1	3.02622	243.325	1	1	71.0537	1	554.651
ART	ART05	Tet-	B01	15.7193	1	1	1	1	1	1			9768.26	3669.77	2218.51	995.154	1	1	1	1	1	3511.46	1	1	1	1812.16	1	10053.2	1	927.985	1	1869.69	1	1	1	1	1	1	1	820.953	8867.04	1	1346.47	1	1	1	1	1	263.102
ART	ART05	Tet-	B02	15.1261	1	1	1	1	1	1			1	12439.2	1434.1	2834.86	463.666	1	1	1	1	2308.74	1205.63	1	1769.61	976.073	1	2003.21	1	1	1	431.176	1	1	1	1	1	1	1	1	783.416	1	1	253.598	1	1	1	3604.28	211.237
ART	ART05	Tet-	B03	15.3645	1	1	1	1	1	1			1	2876.26	1	1	1	1	1	1	1	2792.47	74.0006	1	3044.65	1248.23	1	1	1	1	1	1200.66	1	1	1	1	1	1	1	1	2587.39	1	1	410.149	1	1	1	1	890.296
ART	ART05	Tet-	C01	16.1578	84.9933	1	2858.48	1	1	1			1	19001.4	1604.76	224.999	1	1	1657.93	1	177.207	2950.96	2406.22	1	1	1587.28	1	2269.59	1	5280.98	1	3312.85	1	1	17.3504	1	1	1	1	1	899.843	1	1	1	10114.4	1	232.601	1	1121.26
ART	ART05	Tet-	C02	14.5744	1	1	736.135	1	1	1914.56			1	3154.04	124.42	911.917	1	1	2126.62	1	1	2051.2	1515.67	1	1	26.0399	1	799.2	1	1	1	1120.61	1	1	1	1	1	13.4072	1	1	3485.68	1	1	286.202	1	1	260.333	1	527.127
ART	ART05	Tet-	C03	15.3619	254.578	1	1	1	1	1			37082.3	2465.83	1	1136.32	1	1	2771.88	1	801.9	1804.73	1	1	1	1178.43	1	1	1897.34	977.475	1	31.5805	1	1	11.5617	1	1	1	1	1629.74	1	1	1	1	1	1713.75	96.6656	1	636.829
ART	ART05	Tet-	D01	16.9107	1	1	1	1	1	1			1	6824.61	952.684	2750.59	1	1	1	924.676	50.9412	2684.55	1	1	1	1	1	4708.73	1	1	1	10307	1	1	1	1	1	1	2637.38	107.063	1426.29	1	788.54	85.4128	1	1	1	1	175.33
ART	ART05	Tet-	D02	15.4485	439.664	1	1	1	1	1			1	2987.4	701.5	1707.35	1	1	1	1	1	1	4828.14	1	1	3510.67	1	2484.12	1	137.58	1	1115.73	1	1	1	1	1	1	1	314.046	1	1	1	1	1	707.067	1	2287.79	553.687
ART	ART05	Tet-	D03	15.3525	1	1	1216.96	1	2500.97	1			1	3327.4	313.157	1306.57	1	1	1	1	1	554.588	2895.09	1	1	393.973	1	1	1	70.5451	3008.95	2082.31	1	1	1	1	1	1	1	1	5376.99	1	1	1	6709.71	1	1	1	2143.51
ART	ART05	Tet-	E02	14.0405	1590.57	1	1	1	1	1			14306.3	494.917	56.0509	716.625	1	1	1	2251.74	1	920.304	1	1	1	1	1	1	2275.14	975.614	1	25.4786	1	1	8.69552	1	1	1	1	921.186	1	1	1	1	1601.89	1958.01	1	1	4023.36
ART	ART05	Tet-	E03	14.5627	1	1	1	1	1	1			1	3476.7	1215.25	1	1	1	1	1	130.64	1632.18	1771.33	1	1	1205.85	1	4369.85	1	1	1	1088.8	1	1	158.662	1	1	1	1	1	1383.9	1	1	222.849	2602.44	1	1	926.317	38.1231
ART	ART05	Tet-	F01	15.204	590.798	1	1	1	1	1			1	2399.83	1377.43	1	255.017	1	1	1	432.981	3721.48	1	1	1	885.165	1	1	1	1	1	1	1	1	1	1	1	1	798.908	1	1522.76	1	1	1	1139.4	1	84.4824	1011.75	1
ART	ART05	Tet-	F02	16.3062	289.447	1	1	1	1	1			1	3156.8	3074.99	3067.21	1	1	1023.81	1	1	1333.16	3659.52	1	1	3380.5	1	3775.36	1	1	2666.27	1425.89	1	1	1	1	1	1	1	1	1441.38	1	1	513.174	1	1	1	1	103.447
ART	ART05	Tet-	F03	15.7924	1	1	1	1	1	1			1	4329.66	3166.85	5074.21	1	1	1	2364.63	1	4354.84	1	1	1	1480.45	1	1490.69	1	1	1	1032.18	1	1	52.0659	1	1	1579.92	1	1	1114.2	1	1	1	1	1174.87	1	1760.37	464.576
ART	ART05	Tet-	G01	14.0212	1	1	1	1	775.815	1			1	397.699	647.421	808.398	1	1	1	1	1	1	13.0396	1	1	431.433	1	138.953	1	1	346.623	1304.93	1	1	1	160.518	1	1	1	1	1222.22	114.595	1	211.41	1	1	1	492.154	148.806
ART	ART05	Tet-	G02	15.2834	1519.78	1	1	1	893.399	1			1	160.825	1348.61	1173.85	1	1	1	1	36.7536	1740.39	1977.81	1	1	1622.7	1	2763.89	1	1	1410.14	812.603	1	1	1	1	1	288.842	1	2180.83	2007.65	1	1	1	1	608.707	1	1	340.68
ART	ART05	Tet-	H01	14.3035	1	1	1	1	628.29	1			1	1	959.946	591.674	1	1	847.105	1	1	1655.94	44.782	1	1	242.695	1	703.985	1	1	1	213.599	1	1	1	1	1	1	1	1	2859.64	1	1	263.845	1	1	1	1	263.86
ART	ART05	Tet-	H02	12.3356	12.7681	1	1	1	1	1			75.6055	2196.96	1550.63	905.632	1	1	1	1	46.8181	1452.68	908.967	1	1	364.618	1	1	1	1	1	3901.1	1	1	10.5515	1	1	24.201	1	1	1	1	1	1	1	1	1	1	6.99322
ART	ART06	Tet-	A01	15.6837	1	1	1	1	1	1	1	1	1	5703.58	4579.76	2886.14	1	1	1	1	1	1333.67	1916.75	1	1	1198.12	1	1652.72	1	215.631	1	2972.07	1179.64	1	1	1	1	1	1	1	634.988	1	1	1	1764.8	1	1	1	1052.34
ART	ART06	Tet-	A02	15.9286	1	1	1	1	1	1	1	1	1	1324.68	7231.7	3968.79	1	1	1	1	105.582	1349.55	3839.77	1	1	1744.05	1	1	1	1	1	1	1	1	1	1	1	48.5648	1	1	1	1	1	1	1	1	1	1	369.928
ART	ART06	Tet-	A03	15.8617	1101.75	1	1	1	1	1	1	1	716.665	5308.41	3127.42	1	1	1	1	1	48.9208	87.0963	2992.32	928.752	1390.6	1368.54	1	1	1	1924.41	1	2302.29	1	1	1	1	1	1	1	7.05079	1914.86	44.823	1	334.398	1	1	1	1	1
ART	ART06	Tet-	B01	14.3679	1	1	1	1	1	1	1	1	2048.31	3184.07	2608.64	1271.02	1	1	1	1	1	1789.43	1037.83	1	1	966.155	1	1	1	19.2376	714.109	1	1	1	1	1	1	1	1	1	1966.81	1	1	1	1	1	1	1	733.656
ART	ART06	Tet-	B02	17.0676	1	1	338.041	1	1	1	1	1	1	5053.6	9726.5	12005.8	1	1	1	1	1	1715.78	4444.4	1	1	3692.41	1	1	1	116.432	1	1537.11	1	1	1	1	1	1	1	1448.98	17422.4	1	1	1	1	1	1	1	1
ART	ART06	Tet-	B03	16.307	1	1	1	1	1	1	1	1	9134.97	1	3956.22	2532.29	1	1	1	1	1	2620.18	3987.13	1	1	2074.29	1	1	2094.37	694.306	1	31.5398	1	1	1	1	1	1	1	1314.41	1	1	1	1	1	1	1	1	1452.94
ART	ART06	Tet-	C01	17.2051	1	1	4451.43	1	1	1	1	1	1	13286.2	9927.95	5107.79	1	1	7507.5	1	176.238	5721.77	93.3847	1	6107.54	5251.47	1	1	1	1	1	1	1	1	1	1	1	1	1	1	1059.77	1	2333.25	1	1	1	302.422	1	1860.73
ART	ART06	Tet-	C02	15.7652	1	1	1	1	2862.07	1	1	98.2576	1	5409.43	3901.62	337.713	1	1	1	1	1	1	1424.07	1	1	6115.57	1	1	1	345.522	2379.12	5034.8	1	1	1	1	1067.63	1	1	1	11757.7	1	1	1	4825.83	1	535.262	2097.68	1816.3
ART	ART06	Tet-	D01	14.827	1	1	1	1	518.052	1	1	1	1	1365.88	1028.2	913.763	1	1	754.538	1	1	1	917.288	1	1064.24	1697.64	1	1382.49	1	1	1	1	1	1	4.34177	1	1	433.418	1	1	1299.82	1	1	1	1	1	1	1	761.066
ART	ART06	Tet-	D02	15.0788	1	682.083	1	1	1	1	1	1	1	1	2954.11	1978.75	1	1	46.9177	1150.76	60.0475	939.034	1660.79	1	1	677.898	1	1	1	389.923	1	2027.42	1	1	617.46	1	1	1	1	1	4854.21	1	823.561	1	1	1	109.116	1	688.319
ART	ART06	Tet-	D03	16.1666	1	995.304	1	1	1	1	1	1	3701.39	468.385	1463.4	382.842	1	1	1	1	189.068	3110.7	275.85	1	1	250.121	1	1	1	1226.09	2597.22	1	1	1	104.648	1	1	27.9472	1	1	1508.85	708.222	1	1	1	1	1	1	1047.39
ART	ART06	Tet-	E01	15.1409	1	1	2050.01	1	1	1	1	1	1	4550.6	4019.78	3812.65	1	1	1	653.5	78.3352	1	3123.54	1	1	2161.01	1	922.427	1	1	1	920.827	1	1	1	1	1	187.657	2328.98	222.843	980.764	1	1	1	937.093	1	35.4651	863.051	164.584
ART	ART06	Tet-	E02	14.8686	1	1	1	1	995.943	1	1	1	1	2271.86	1433.51	791.253	1	1	1	2950.83	1	1	1768.55	1	1	69.1481	1	3244.76	1	23.7571	969.244	120.235	1	1	1	1	1	1	1	23.147	1	1	1	1	1	1	1	1	43.9786
ART	ART06	Tet-	E03	14.1275	1	1	1	1	1	490.971	1	1	1	2204.33	673.553	3477.5	1	1	1	1	1	1197.96	244.633	1	1	1988.14	1	3062.3	1	1	1029.88	1425.07	1	1	1	1	1	1	1877.02	1	1	1	1	1	1076.92	1	1	1	861.897
ART	ART06	Tet-	F01	17.7857	163.449	1	1	1	1	1	1	1	1	21775.8	24653.7	5405.45	1	1	1	1	115.859	1	635.935	1	9351.2	1758.82	1	1	1	1	1	15203.8	1	1	1	1	1	179.846	1	1505.62	25249.8	1	1	1	5342.53	1	1698.52	19672.2	582.104
ART	ART06	Tet-	F02	15.6039	1	1	37.1892	326.892	1	1	1	1	1	575.268	5144.22	1	1	1	1	1	1	31.2965	1	1	1	665.494	1	1	1	517.474	1	2321.94	1	1	1	1	1	1	1	976.448	1	1	1548.92	1	5879.02	1	1	1	1
ART	ART06	Tet-	F03	15.2009	1	1	1078.92	1	1	1	1	1	1	5234.42	2540.98	4465.59	1	1	1	3461.54	19.618	460.678	23.8383	1	1	1771.75	1	3036.82	1	76.6714	1	3331.73	1	1	1	1	1	124.691	1	1	1	1	142.299	1	7274.8	1	1	1	530.658
ART	ART06	Tet-	G01	16.1161	1	1	1	1	1	1	1	852.303	1	3478.21	5187.88	3642.11	1	1	1651.41	1	1	1	1528.5	1	1	3133.54	1	3369.93	1	2066.19	1	2207.59	1	1	193.618	1	1	1	1	1	2797.89	1	1	1	1	1	1	1	1
ART	ART06	Tet-	G02	15.9725	1	1	1	1	1	1	1	1	1	8133.37	3985.62	6067.42	1	1	1	1	77.6906	1	3687.39	1	3869.92	1428.18	1	3587.34	1	796.671	1	251.294	1	1	379.444	1	1	272.601	1	1	4043.3	1	1	1	1	1	1	2680.01	808.487
ART	ART06	Tet-	H01	14.3605	1	1	1	1	1	1	1	1	517.583	1241.51	1435.87	1664.07	1	1	1	492.675	1	1	825.587	1	1	365.819	1	1	1	1	563.058	1417.49	1	1	1	1	1	1	1	1	1	1	1	1	597.506	1	1	1	2318.36
ART	ART06	Tet-	H02	14.6066	1	1	1	1	1	1	1	1	1	3445.25	2738.84	2161.68	1	1	1	1	1	1626.66	1443.23	1	1	706.843	1	1631.2	1	9.75249	1	41.6291	1	1	1	1	1	1	1	1	3855.21	1	1	1	1	1	1	916.402	467.436
ART	ART11	Tet-	A01	14.401	1	1	1	1	559.733	1	1	1	1	2459.67	2232.26	1363.36	273.431	1	1665.77	1	1	902.77	1084.9	1	1	168.177	1	255.345	1	16.0197	1	686.922	1	1	1	1	1	1	1	1	7925.29	1	171.921	112.675	1	1	1	1	NA
ART	ART11	Tet-	A02	14.2018	1	1	1	1	485.9	1155.49	1	1	1	1043.81	1049.56	1418.05	1	1	1	1	34.8133	272.135	726.131	1	1	830.611	1	1	1	15.5116	2671.27	1940.9	1	1	1	1	1	1	1	174.854	3038.14	1	1	1	1	1	1	1015.06	677.311
ART	ART11	Tet-	A03	14.7774	1	1	1	1	1	1	1	1	1	1394.43	2390.51	2588.49	1	1	1	1	45.707	1452.03	2738.55	1	828.677	1202.44	1	1921.09	1	1	1	2268.01	1	1	1	1	1	1	1	1	19399.7	1	1	120.1	1416.94	1	137.064	1	327.824
ART	ART11	Tet-	B01	15.8424	1	1	1	1	197.424	1	1	143.021	2714.24	1	835.743	1130.78	1	1	1	1794.56	23.1716	5233.43	3723.36	1	1	572.663	1	4073.99	1	1	1	706.633	1	1	140.461	1	1	1164.62	1	1	8643.09	1	1	1	1	1	1	1	412.901
ART	ART11	Tet-	B02	15.8625	1	1	1	1	1	7653.94	1	1	1	53.3398	8579.19	4642.18	1	1	7943.64	2539.67	2653.46	3694.78	400.922	1	1	1847.1	1	1	1	68.7033	11491.3	738.996	1	1	63.403	1	1	1	1	1702.81	44617.5	1	1	1853.3	1	1	1	3233.13	351.467
ART	ART11	Tet-	B03	15.5277	88.1596	1	1	1	1598.33	1	1	39.2613	1	559.653	2395.52	4949.85	1	1	1	1	539.581	168.211	2530.11	1	1	1292.72	1	1	1	197.114	1006.32	5814.47	1	1	1	1	1	1	1449.69	206.928	21595.5	1	1	1306.23	4086.23	1	87.5571	1	1242.33
ART	ART11	Tet-	C01	14.752	1	1	1	1	1	1	1	1	1	3191.19	1878.32	2297.15	1	1	1	613.944	1	1469.5	1294.78	1	1	1147.59	1840.73	1	1	1	2450.27	1947.89	1	1	10.9481	1	1	1	782.117	24.4325	1	1	1	1	1776.18	964.823	1	1	611.914
ART	ART11	Tet-	C02	14.5601	1108.67	1	1	1	1	1071.03	1	1	14401.2	4503.64	6062.38	1348.95	1	1	1198.76	1	1	1	2895.81	1	1	1594.32	1	1	1	904.362	1	1	1	1	74.1731	1	1	2.84897	1	1	7320.85	1	1	1	1	1	1	1	315.332
ART	ART11	Tet-	C03	14.7217	824.671	1	1	1	3611.88	1	1	1	1	5354.4	1912.89	3058.45	1	1	1	1	259.706	2073.13	1519.11	1	1	1257.45	1	1	1	124.711	1	1197.23	1	1	42.0889	1	1	21.8575	1	21.1522	1	1	1	1	1	149.714	1	885.288	82.8232
ART	ART11	Tet-	D01	15.2884	1	1	530.692	1	1	183.443	1	1	1	1911.01	4598.41	1344.42	1	1	1	1	1	1454.71	872.118	1	1	915.133	1	1	1	1	1	1931.31	1	1	1	1	1	15.926	1	5.60457	7824.06	1	320.366	1	3902.4	1	1	1	647.039
ART	ART11	Tet-	D02	16.6883	1	1	1	1	1	1	1	1	1	5683.27	4138	4550.81	1	1	1	1	1	1	9083.93	1	1	89.1894	1	1	1	1	1	9547.4	1	1	1	1	1	1	3046.57	1	16392.8	1	1	1	1	1	1	1	2143.61
ART	ART11	Tet-	D03	13.9344	3941.19	1	1	1	3857.26	1	1	234.141	1620.61	3027.21	1743.97	1	1	1	1	1	1	1569.16	1919.13	1	1045.92	211.56	1	1143.92	1	1	1	3032.68	1	1	348.817	1	1	1	1	1	688.425	1	1319.56	1	762.576	1	1	1	27.3719
ART	ART11	Tet-	E01	15.8899	1	1	1	1	625.678	1	1	1	8563.06	4247.22	271.024	1040.98	1	1	2919.23	1	1	220.326	2271.52	1427.55	1	513.958	1	1	1	58.3349	153.5	4017.23	1	1	1	1	1	1	1	1	86.116	1	1	1	1	617.497	1	1	367.72
ART	ART11	Tet-	F01	15.3838	407.519	1	1	1	1	1813.59	1	493.436	1	2858.99	6036.14	2773.49	1	1	1	1	1	3020.91	1841.95	1	1	560.059	1	1	1	1	2187.56	2473.89	1	1	1	1	1	20.9213	1	6.64171	3336.16	1	1	1	1059.49	1	263.217	1155.07	43.573
ART	ART11	Tet-	F02	14.1866	1	1	1224.36	1	698.232	95.0802	1	1	1	3547.6	2570.57	635.121	1	1	1	1	1	782.894	1783.77	1	956.211	1517.02	1	1	1	1	1	1265.45	1	1	1	1	1	89.885	1	530.624	4703.62	1	1	1	862.251	1	1	1605.24	1
ART	ART11	Tet-	F03	15.0179	1	1	1	1	1	1	1	1	1	2860.48	4478.47	1849.11	1	1	1	1	13.3458	1165.27	1462.14	1	1	1440.11	1	1	1	53.8361	1	3559.39	1	1	95.3805	1	1	52.8587	1	1	12072.9	78.4616	1	1	1	1	91.3264	1	752.117
ART	ART11	Tet-	G01	14.79	1	1	1	1	1361.98	1	1	1	1	29.6133	3176.08	2189.97	741.143	1	725.616	1	1	2679.01	955.673	1	1	157.194	1	1904.83	1	1	1572.26	468.787	1	1	1	1	1	1	1	1	6695.27	1	1	1	1	1	19.3434	540.422	36.0514
ART	ART11	Tet-	G02	16.1418	65.9241	1	1	1	5555.56	1	1	1	1	7868.83	1	5798.39	578.619	1	1	1	56.7047	4056.06	3955.44	1	2191.79	735.573	1	1	1	104.141	957.513	4703.63	1	1	531.889	1	1	65.1898	1	1	25168.9	1	1	1	4969.63	1	25.8138	1	1657.33
ART	ART11	Tet-	H01	15.135	34.0528	1	776.046	1	1203.56	1485.1	1	1	4274.15	4194.1	3714.04	2994.35	1	1	1	1	1	2306.76	2134.35	1	1	777.65	1	1	1	1641.76	1	1819.69	1	1	1	1	1	1	1	291.016	1	1	1	1	1	108.743	1	1	35.292
ART	ART11	Tet-	H02	15.7159	1	1	2885.23	1	1	1	1	1	1	5668.53	384.411	2702.33	1	1	5954.67	1	42.3122	630.819	2090.29	1	2228.67	651.948	1	1	1	4138.48	1543.58	4209.59	1	1	1	1	1	1	1	1	1479.07	1	1	1	1	933.031	1	2607.56	389.36
ART	ART15	Tet-	A01	14.0019	1	1	1	327.724	497.358	1	1	1	1	1323.25	1322.75	482.019	1	1	1	346.719	39.3259	823.081	502.972	1	719.381	1	1	1358.29	1	1	934.639	1	1	1	5.00685	1	1	36.4755	1	39.7907	861.846	1	486.178	1	457.453	1	1	1705.39	287.198
ART	ART15	Tet-	A02	14.6335	1	1	1	1	1	1	1	1	1	1	4209.02	1233.84	1	1	1	1	1	141.933	888.671	1	1200.8	1473.61	1	1	1	1	1	41.9732	1	1	1	1	1	44.4835	1	1	6603.3	1	1	1	1	1	103.699	1366.33	1
ART	ART15	Tet-	A03	15.5617	1	1	1	1	1	6355.9	1	87.2523	1	2925.23	2805.71	247.266	1	1	1	1	1565.42	1	835.361	1	1	4014.98	1	2671.02	1	1	1	783.094	1	1	16.1718	1	1	1	1	1	4912.84	1	1	1	1	1	1	1106.74	1
ART	ART15	Tet-	B01	16.2916	1	1	1	1	1859.35	1	1	1	1	9533.4	9079.7	1	1	1	1	1	1	1	1	1	3690.13	2461.81	1	1	1	59.4039	2776.92	4801.72	1	1	1	1	1	1	1	3979.14	4136.02	1	1	1	1	1	1	5210.67	3372.73
ART	ART15	Tet-	B02	14.6598	1	1	1	1	1	1	1	80.6672	1	4086.95	664.945	1	1	1	1	1	70.1013	1777.74	1	1	2061.86	1	1	1720.75	1	914.793	1	1606.01	1	1	318.543	1	1	1	1	1	7802.66	1	1	206.018	1	1	906.685	921.372	1
ART	ART15	Tet-	B03	14.4643	821.384	1	1	1	1	1	1	1	1	748.713	752.09	719.436	1	1	1	633.447	284.153	1	70.5997	1	1	13.7243	1	2137.5	1	1057.25	1	888.017	1	1	316.006	1	1	1	1	1	538.046	1	1	1	2248.2	1	1	623.574	2989.8
ART	ART15	Tet-	C01	14.5541	1	1	1	1	1974.52	72.1988	1	36.3539	1	2212.28	1167.93	1164.71	1	1	1	1	10.7881	1	608.726	1	1	987.405	1	1	1	1	866.915	1279.17	1	1	1	1	1	13.293	1	1	1424.66	1	1	1	597.536	1	1	1	188.369
ART	ART15	Tet-	C02	14.7082	2025.07	1	1	972.243	1	1	1	1	8577.32	1514.05	1	850.232	1	1	1	1	510.492	1	1917.44	1	1	1563.14	1	1	7.25	1	1086.89	1919.44	1	1	1	1	1	1	1	1	1571.32	1	1	1	2505.28	1	99.8758	2154.25	1338.65
ART	ART15	Tet-	C03	14.9469	1161.42	1	875.549	1	1	1	1	1	1	6067.48	4738.48	906.573	1	1	1	1	1	1	1	1	969.036	560.796	1	1	1	1	1	1731.73	1	1	1	1	1	1	1	2223.65	724.279	1	1	1	1087.97	1	356.134	1	196.78
ART	ART15	Tet-	D01	15.4107	1805.76	1	1	1	1	1	1	1	1	3981.87	2811.51	1	1	1	1	1	1	1	1	1	3355.66	71.3199	1	1	1	1	1	1788.27	1	1	1	1	1	74.0375	1	1	1	1	1	1	524.19	1	1	1	106.567
ART	ART15	Tet-	D02	15.4028	1	1	1	1	1	1	1	37.8349	1	623.932	2958.4	2739.06	1	1	1	1	188.818	1	1	1	1	15.663	1	1	1	1	1	1	1	1	89.2936	1	1	1	1	143.664	1	1	1	1	8816.8	1	1	3324.85	1
ART	ART15	Tet-	D03	15.7011	1	1	1	1	1	1	1	1	1	1248.54	7922.37	184.157	1	1	1	1	1	2726.31	64.0224	1	1	1	1	1	1	1	1	5582.04	1	1	1	1	1	1	1	2726.32	3296.5	293.05	1	1	1	1	1369.57	1186.66	198.807
ART	ART15	Tet-	E01	15.0402	1	1	1	1	988.316	1	1	1	1	3142.72	3636.53	766.656	1	1	1	1	225.393	407.22	524.384	1	1	1	1	1141.42	1	1	1303.27	1053.86	1	1	1	1	1	232.789	1	1	4101.07	1	1	1	1	1	1	1	1
ART	ART15	Tet-	E02	15.2385	91.9309	1	1307.98	1	1084.75	1	1	1	1	4465.39	1375.97	865.577	1	1	2726.29	1	1	1	181.759	1	1	858.217	1	1	1	25.8661	1	1	1	1	34.6928	1	1	124.681	1	230.069	2332.53	1	1	1	1085.76	1	915.902	1	1024.39
ART	ART15	Tet-	E03	16.1447	61.6043	1	1	1	1	1	1	1	1	1	3897.38	1441.36	1	1	6832.54	1	1	811.047	4021.41	1	1	1999.72	1	3362.23	1	4859.41	2537.82	27.1867	1	1	56.3936	1	473.461	384.506	1	1	2614.07	1	1	1	1	1	1	1410.46	1
ART	ART15	Tet-	F01	15.4337	233.462	1	1	1	1	2221.57	1	1	2749.77	1	3982.37	974.427	1	1	1	1	1	1943.82	1	1	1	4322.71	1	1	1	1	1	33.8671	1	1	21.091	1	1	24.1349	1	1	816.921	1	1	1	1	1	1	1	45.4326
ART	ART15	Tet-	F02	15.0581	1	1	1	1	1	1	1	670.994	1	4429.67	1298.68	1	1	1	1	1	1	229.882	1	1	2349.32	834.747	565.1	1	1	1	2161.1	2533.5	1	1	1	1	46.7843	16.4976	1	95.74	878.987	1	1	1	1119.71	1	72.5806	1509.55	217.312
ART	ART15	Tet-	F03	15.0465	43.0144	1	1	1	1	1	1	1	1	2863.88	5270.77	100.805	1	1	1	1	512.986	2790.08	1410.39	1	1	16.9246	1	1	1	61.7866	5207.71	2727.46	1	1	482.578	1	8.56956	253.675	1	647.047	6987.32	1	1	1	2170.71	1	63.057	2348.25	2998.59
ART	ART15	Tet-	G01	16.2224	1	1	1	1	1	1	1	1	6162.05	2778.85	4641.64	75.0683	1	1	1	1	1	1	1	1	1	4115.63	1	1	1	1	5327.01	2748.78	1	1	73.841	1	1	1	1	2610.01	1	1	1	1	1	1	1	1	1
ART	ART15	Tet-	G02	14.5916	25.3759	1	1	69.8743	1	1012.55	1	1	1	2043.83	1105.94	1410.52	1	1	1	1	1	63.5971	795.408	1	1	1128.18	1	1	1	1	1	569.887	1	1	1	1	1	1	1	335.485	1	1	1	1	517.255	1	1	561.885	918.651
ART	ART15	Tet-	H01	16.3566	1	1	1	1	1	4731.44	1	1	1	174.052	12086.9	2702.73	1	1	1	2275.11	1	1	1428.94	1	1	3244.22	1	2968.69	1	1	1	1	1	1	1	1	1	68.6444	1	74.1818	2932.11	1	1	1	1	1	1	1	1
ART	ART15	Tet-	H02	14.6879	64.0221	1	1	1	1	2374.76	1	447.874	1	1594.28	3993.37	1722.31	1	1	1	1	11.7708	1290.74	1344.73	1	1	640.661	1	1	1	200.971	1	1348.98	1	1	5.99592	1	40.6031	26.1283	1444.92	1	1	1	1	1	2559.96	1	1	1	1080.44
ART	ART02	Tet-	A01	14.9666	663.523	1	1	1	1	1	1	1	1	3177.54	1627.02	18.294	1	1	1	1124.48	56.38	1	101.643	1	1331.31	1	1	546.351	1	327.284	496.125	7.65699	1	1	43.2546	1	1	1	858.111	1	2962.39	1	518.169	1	1509.39	1	1	762.847	534.862
ART	ART02	Tet-	A02	13.8122	172.701	1	1	1	433.36	1	1	1	1	2060.09	378.001	78.594	1	1	1837.01	1	1	1	1	1	577.519	1	1	365.161	1	1	110.308	1	1	1	1	1	1	1	275.765	116.055	1362.54	1	268.8	1	1147.89	205.425	1	1588.45	1
ART	ART02	Tet-	A03	15.2833	41.2146	1	1	1	1	1	1	1	1	3165.92	3905.45	1862.99	1	1	1	1	427.52	3780.64	1194.24	1	1	2436.65	1	1	1	1	1	1583.88	1	1	3.09161	1	1	1	1	528.546	1	1	1	1	1	1	1	1	234.835
ART	ART02	Tet-	B01	14.3523	1	1	1	1	1	1	1	1	1	712.498	1215.33	1	1	1	1	1	1	1	110.678	1	633.738	735.594	1	1	1	235.42	1	1232.62	1	1	1	63.8953	1	1	1	1	1568.19	1	1	89.1047	809.546	1	1	766.725	206.018
ART	ART02	Tet-	B02	15.2789	386.258	1	379.089	1	1	868.86	1	1	1	4078.89	2183.13	915.58	1	1	1	1	116.856	1	1031.17	1	1	1110.93	1	1	1	830.713	1	1764.78	1	1	20.8007	1	1	1	1	1	1416.85	1	1	1	1	1	1	1	1502.82
ART	ART02	Tet-	B03	15.9089	1	1	1	1	1	1	1	1	1	4036.96	2752.28	1987.49	1	1	1957.2	2291.61	1	1344.98	1	1	5383.86	1379.57	1	1	1	2228.27	1	1056.6	1	1	1	1	1	1	1	1	12399	1	1	59.2098	4711.36	1	1	7770.68	1
ART	ART02	Tet-	C02	16.2863	1	1	1	1	1369.43	1	1	1	1	4358.35	3706.55	2110.96	1	1	1	1	1	1	1	1	1	59.1478	1	2384.33	1	1	1	953.382	1	1	1	1	1	1	2643.09	431.119	3989.76	1	1	1	1	1	1	1	162.282
ART	ART02	Tet-	D01	16.071	1	1	1	1	1	1	1	1	1	6257.44	350.612	127.995	1	1	1	1	1	2904.8	2828	1	1	953.536	1	1	1	1	1	1	1	1	1	1	1	1	1	105.983	1	1	1	1	1	1	1	1	603.745
ART	ART02	Tet-	D02	15.1694	1	1	1	1	1	1	1	1	1	38.2404	1315.36	830.043	1	1	1	1	1	1	1	1	1	638.315	1	2238.89	1	40.0892	1	601.616	1	1	18.4735	1	1	1	1	1	6051.35	1	1	1	529.784	1	1	1071.1	331.803
ART	ART02	Tet-	D03	15.4361	250.015	1	1	1	1	1	1	1	1571.21	3158.31	1182.55	860.119	1	1	1	1	510.784	1	1	1	5885.09	738.819	1	1	1	1	2771.96	391.828	1	1	1	1	1	76.3486	1	1	1	1	1	1	1	1	1	2985.2	189.97
ART	ART02	Tet-	E01	14.6826	537.256	1	1	1	356.884	1	30.8681	1	1	907.511	1121.99	465.866	1	1	636.419	1	1	1	692.029	1	1	141.296	1	1	1	1	1	1	1	1	1	1	1	1	1	1	7971.79	1	1	1	1	1	1	901.938	3427.4
ART	ART02	Tet-	E02	16.242	1	1	1	1	1878.84	1556.43	1	1	1	1	2524.64	374.151	1	377.318	1	1	1	774.406	1203.41	1	1	2313.59	1	1537.71	1	1251.22	1	3383.23	1	1	1	1	1	1	1	1	894.991	1	1	1	4726.36	1	1	849.575	588.77
ART	ART02	Tet-	E03	14.2092	443.329	1	1	1	798.342	1	1	1	1362.38	2189.25	2476.85	869.158	1	1	1	1	137.063	1458.09	947.201	1	2159.86	1156.02	1	482.413	1	1081.76	450.197	600.363	703.362	1	1	1	1	1	1	809.574	411.717	1	1	1	1	176.41	1	538.515	350.007
ART	ART02	Tet-	F01	15.2719	1	1	1	1	1	1	1	1	1	4473.68	1108.46	355.975	1	1	545.517	1	1	234.945	529.471	1	1	1920.31	1	384.145	1	67.5042	1089.06	945.816	1	1	1	1	1	1	1	1	2263.5	1	1	1	1345.5	1	1	1571.77	1
ART	ART02	Tet-	F02	16.7391	454.009	1	2716.15	1	1	1	164.826	1	1	2619.71	7934.35	3185.99	1	1	1	1910.92	161.727	1619.27	3534.27	1	1	3030.25	1	1	1	192.594	364.333	2737.32	1	1	29.0017	1	1	1	1	1	4080.65	1	1	1	1	1	1	1	906.087
ART	ART02	Tet-	F03	14.4858	1073.56	1	1	1	1791.15	1	1	1	1	2201.5	3057.15	570.173	1	1	1	1	124.872	75.7832	1237.44	14.2813	840.077	907.168	1	631.172	1	13.6365	1	364.439	1	1	1	1	1	1	690.631	703.193	3525.93	1	1	1	1	1	48.0831	954.382	182.029
ART	ART02	Tet-	G01	15.551	1	1	1	344.146	1	1	1	1	1	1	1457.3	1950.68	1	1	2282.84	5301.89	17.3665	641.187	596.439	1	692.676	1118.51	1	1	1	429.671	1099.23	1311.76	1	1	1	1	1	1	1	910.669	1689.33	1	1	1	2234.96	1	97.6041	1	353.979
ART	ART02	Tet-	G02	17.1217	1	1	64.5998	1	1	1	1	1	1	4367.19	11214.2	6686.27	1	1	1	1	53.818	3038.58	1	1	11840.8	4611.03	1	1	1	386.42	1	1	1	1	1	1	1	1	1	130.177	4231.34	1	1	1	1798.08	1	1540.97	1217.07	1
ART	ART02	Tet-	H01	17.0041	1	1	1	1	1	1	1	1	1	4350.13	5735.74	1374.12	1	1	1	1	174.333	1	234.058	1	1	927.208	1	1138.23	1	1	1870.28	6974.57	1	1	1	1	1	1	1	1	10707.8	1	1658.78	1	12114.8	1	1	1804.39	391.294
ART	ART02	Tet-	H02	16.2358	85.9292	1	1	1	1	1	1	1	1	2435.56	663.889	448.288	1	1	1	1	267.807	1497.61	942.23	1	1	1113.94	1	1	1	171.461	1	391.805	1	1	1	1	1	1	1	1342.48	780.577	1	1	1	1803.76	1	1	2497.17	1774.92
ART	ART07	Tet-	A01	14.5442	1	1	1	1	1	1	1	1	6104.14	743.15	656.683	1	1	1	5059.43	1	8.88595	1171.04	14.285	1	1	670.681	1	172.83	1	1	1	210.439	1	1	1	1	1	1	1	1	760.645	1	1	1	2316.76	1	1	845.698	360.713
ART	ART07	Tet-	A02	16.8813	1575.97	1	1	910.18	1	1	1	1	1	11003.6	6818.92	2180.39	1	1	1	2009.38	630.519	11873.1	1	1	1	609.952	1	6662.99	1	1	5313.9	3197.09	1983.15	1	98.3658	1	1	1	1	1	26285.1	1	1720.17	1465.74	10985.8	1	1	24478.8	2771.29
ART	ART07	Tet-	A03	14.4751	1	1	1	1	909.542	1	1	1	1	1093.11	81.1216	372.606	111.097	1	1	710.469	1	1	921.931	1	1119.81	385.744	1	148.245	1	18.1023	2033.88	1	1	1	53.1878	1	1	1	1	1	502.027	1	1	1	1	1	50.9392	633.699	156.59
ART	ART07	Tet-	B01	14.4736	1145.34	1	367.92	1	1	1	1	1	1	4638.25	470.496	280.585	1	1	4948.39	1	1	1	161.099	1	574.543	1	1	3951.04	1	633.773	1	28.7023	1	1	1	1	1	1	1	1	1915.11	1	1	1	1	1	1	990.038	217.153
ART	ART07	Tet-	B02	15.2726	1	1	1	1	1	1	1	118.201	7967.36	804.606	1808.12	658.944	1	1	462.495	1	103.734	1192.8	277.223	342.537	1	1497.49	1	588.387	1	1210.25	480.505	42.2246	1	1	1	1	1	1	1	1702.97	1	1	1	1	1	1	1	1	1073.94
ART	ART07	Tet-	B03	16.9539	1	1	1	1	3510.7	1	1	1	1	1894.14	9821.44	3439.69	1	1	1	1639.06	1	1	2956.77	1	8085.8	133.218	1	2402.57	1	1248.51	2413.67	1969.04	1	1	1	1	1	82.3153	1	1	2387.95	1	1375.32	1	7696.47	1	1	4418.23	1
ART	ART07	Tet-	C01	14.8491	1	1	1	1	1	1	1	1	8043.43	260.392	2729.1	2001.04	1	1	1	527.574	1	1	1	1	2840.93	597.293	1	4669.26	1	1	1710.88	396.613	1	1	1	1	110.41	1	1	3433.83	11197.6	1	397.071	35.28	1945.69	163.317	142.944	1	885.758
ART	ART07	Tet-	C02	14.3743	1	1	1	1	1	1	1	1	3825.1	368.404	992.598	1072.7	1	1	1152.07	255.716	1	571.734	178.506	1	1	281.744	1	774.986	1	7.78728	479.119	361.427	1	1	65.6514	1	1	15.2047	1	1329.26	2139.63	1	1	71.4838	5514.11	1	1	791.819	114.146
ART	ART07	Tet-	C03	14.0436	1	1	1	1	1	1	1	1	1	2503.81	581.447	629.819	1	1	537.742	1	6.23219	194.319	1	1	792.441	1	1	1420.18	1	1	429.474	723.531	1	1	10.089	1	1	1	1	12.6551	1346	1	1	1	1653.39	1	245.108	446.605	1
ART	ART07	Tet-	D01	15.4023	45.4605	1	1	56.2836	849.514	1	1	1	1	1374.07	3179.68	671.116	1	1	2130.21	1	82.3939	1	277.184	1	578.799	519.462	1	1	1	1	1	1	1	1	1	1	1	1	1	1177.17	12636.3	1	1	1	1	1	1	777.495	23.6465
ART	ART07	Tet-	D03	15.3545	1	1	1	1	282.802	1	1	1	1	1079.13	1424.73	1160.55	320.352	1	1937.64	1	1	1	1029.11	1	1	1539.11	1	1	1	1	1	580.276	1	1	1	1	1	57.0352	1	257.278	3417.58	1	1	1	1	1	1	1650.87	487.532
ART	ART07	Tet-	E01	15.6597	1	1	1	1	1	1	3.32175	1	1	5771.86	2768.53	1358.17	1	1	5064.62	1	453.601	1	1	1	6866.59	1	1	27140.3	1	1	4568.69	1187.72	1	1	11.4303	1	1	258.733	1	717.958	755.361	1	1	1	2269.32	1	1	1	1
ART	ART07	Tet-	E02	16.0149	1	1	1	1	1	1	1	562.316	16474.7	1007.85	2922.51	1617.79	1	1	1	578.513	534.259	1	1	1	1	2461.74	1	1	1708.37	65.113	1481.68	1158.61	1	1	1	431.823	1	730.576	1	338.247	1374.11	1	123.984	1	4399.31	1520.6	1	1	6654.08
ART	ART07	Tet-	E03	15.2288	1	1	1	60.7156	719.894	1	1	1	1	2605.9	1868.78	369.09	1	1	1	1	80.7999	1255.02	661.503	1	860.349	2067.4	1	13016.4	1	12.8711	1	1224.91	1	1	1	1	1	1	1	80.8916	3324.11	1	1	1	4054.71	71.893	1	1080.86	391.958
ART	ART07	Tet-	F01	15.2313	1	1	1	1	1	1	34.1732	16.8617	1	1063.58	1976.04	636.502	1	1	1	1447.4	1	1	1943.9	1	1	199.902	1092.45	1	1	522.035	787.918	661.986	1	1	1	1	116.432	19.3836	1	1	1621.98	1	1	72.3124	5017.45	1	1	311.666	690.462
ART	ART07	Tet-	F02	15.7501	1	1	605.29	905.999	1	1	1	1	1	944.379	2699.62	734.602	1	1	5412.57	1	47.4699	268.095	60.3211	1	2888.5	625.908	1	1	1	1	1437.83	1	1	1	1	1	1	1	1588.47	2238.36	4558.72	1	1	1	686.667	45.587	1	1239.79	253.178
ART	ART07	Tet-	F03	15.9025	65.9907	1	1	2071.69	796.09	1	1	1	27975.8	1	715.386	920.452	1	1	1	1209.76	1	2740.33	1945.32	1725.25	1	1	1	1	5193.22	293.345	1	1	1	1	80.5922	1	1	1	1	1627.14	8104.01	641.538	1100.12	1	1	3202.15	1	1	6177.38
ART	ART07	Tet-	G01	15.1318	1	1	1	1	870.952	1	1	1	1	2480.91	2442.46	694.23	283.492	1	1	7879.92	1	1	1	1	7499.14	856.033	4250.37	6188.94	1	290.093	3534.39	955.539	1	1	4.90437	1	1	1357.59	1	763.799	1308.69	1	188.435	1	2598.96	1	82.5539	1	377.204
ART	ART07	Tet-	G02	14.3626	393.973	1	1	197.329	1	1	1	1	12435.8	470.696	1479.13	1474.38	1	1	1695.05	299.167	1	2217.98	997.497	619.924	1	1456.25	1	333.68	614.504	1	1283.44	514.239	1	1	6.69099	1	1	8.826	1	757.569	1413.53	1	377.712	1	692.164	1039.72	1	216.422	777.325
ART	ART07	Tet-	H01	15.5048	1	1	1	1	670.787	1	1	1	1450.36	257.429	1366.24	1334.95	1	1	4169.48	337.069	1	601.464	1	1	1	2339.75	1	3995.71	1	1	1	201.998	1	1	1	1	1	362.113	1	1662.53	2500.63	1	1	97.5098	13526	2.18824	8.78585	1666.73	1
ART	ART07	Tet-	H02	14.8383	1	1	1	64.5658	1	1	25.8237	1	1	2381.14	470.532	776.052	1	1	1	1	1.71065	241.561	219.937	1	1	1399	1	1	1	1	2756.43	1375.62	1	1	3.60829	1	45.9533	1	1	1499.95	6600.55	1	1	1	2252.86	1	62.597	2195.96	128.081
ART	ART10	Tet-	A01	14.9941	649.044	1	1	1	449.412	1	1	1	1	4685.78	91.3144	66.3565	1	1	306.28	750.357	1	1	1	1	2078.37	58.6289	1	1730.46	1	1	781.277	919.631	1	1	1	1	1	1	2751.21	517.942	5283.49	1	655.576	1	2082.12	1	25.8277	1268.63	31.2171
ART	ART10	Tet-	A02	14.0444	1	1	215.578	1	665.832	1	1	1	1	3492.77	30.4138	431.54	1	1	1	1	1	239.624	127.177	1	1027.18	1	1	2213.73	1	59.6637	1	1	1	1	1	1	1	1	1	426.055	5199.54	1	1	1	1231.93	1	1	1	1
ART	ART10	Tet-	A03	16.3968	1	1	1	1	1	1	1	1	1	5795.12	1	1021.5	1	1	1	12483.9	1	1	1	1	1057.84	1	16169.6	1	1	1	1148.2	1	1	1	1	1	1	1	17173.8	2990.85	4835.06	1	349.609	1	2236.06	1	1	1	1
ART	ART10	Tet-	B01	15.0058	552.523	1	1	1	390.74	1	1	1	1	2957.02	1	323.956	1	1	3482.81	1	1	1201.4	1	1	1	54.742	1	1	1	1	113.715	293.837	1	1	1	200.804	1	1	1	254.18	2941.47	1	104.437	1	1	129.341	1430.93	391.954	230.608
ART	ART10	Tet-	B02	15.297	1	1	1	1	1	1	1	1	1	1	596.891	1	1	1	1	1	1	976.898	1081.31	1	2535.49	585.477	1	789.438	1	291.033	1789.79	1	1	1	1	1	1	1	1	1	4684.7	1	698.938	1	3098.95	1	1	1797.16	1
ART	ART10	Tet-	B03	16.9326	1	1	1	1	1	1	1	1	1	1	1	1	1	1	1646.84	1	1	1	1465.55	1	1	1	1	2589.05	1	1	2573.41	91.4052	1	1	1	1	1	75.9652	1	1	31590.1	1	1	1	10088.3	1	1	3549.24	1
ART	ART10	Tet-	C01	14.8004	368.869	1	1	1	1	1	1	1	1	1	1	427.11	1	1	618.45	1	1	1567.74	1	1	1	653.452	1	1	1	1	1934.67	1	1	1	1	1	1	1	1	1	7508.52	1	424.002	96.2094	1286.2	645.645	1	587.279	83.5904
ART	ART10	Tet-	C02	17.7465	251.931	1	1	1	1	1	1	1	1	5840.73	3242.72	1	1	1	1	35527	1	1	9009.39	1	1	1	1	10571	1	1	1	1	1	1	1	1	1	1	1	1	6948.53	1	1	1	10723.6	1	1	2002.63	1
ART	ART10	Tet-	C03	14.2282	47.1879	1	1	1	1	284.888	1	1	1	3229.4	348.996	1	1	1	1	1	1	189.305	27.6148	1	1	320.937	1	1218.57	1	930.357	641.966	1	1	1	1	1	1	304.012	1	1	966.591	1	1	1	1	97.7774	1	374.106	1
ART	ART10	Tet-	D01	15.8651	1	1	1443.6	1	744.203	1	1	1	1	8631.7	1	1	1	1	1	1	220.778	590.005	618.245	1	1	1	1	1	1	1	972.427	1	1	1	1	1	1	1	3139.7	873.206	1	1	1	1	3117.67	1	1	1	1
ART	ART10	Tet-	D02	14.8998	1	1	1	1	1	1	1	1	611.281	1147.39	1	527.574	1	1	4088.26	1	1	1456.91	605.164	1	543.224	298.322	1	1	1	1	741.187	1	1	1	4.54775	1	1	1	1	776.134	7136.1	492.234	165.064	1	1702.68	1	1	1	1
ART	ART10	Tet-	D03	14.9208	1	1	1	1	1	1	1	1	4933.45	992.474	802.224	987.077	1	1	1393.2	1566.2	1	1227.53	987.582	1	1	42.8765	1	1174.69	1	1	998.746	1	1012.65	1	1	1	1	1	2160.43	128.877	9895.91	1	1	32.97	1412.78	1	67.6437	1090.97	1599.5
ART	ART10	Tet-	E01	15.8477	59.7929	1	1	1	1	1	1	1	1	1	809.906	1054.25	1	1	1	2384.12	1	3145.84	1	1	1	1	1	1	1	1	1	822.461	1	1	1	1	1	1	1	1	462.26	1	1	1	1	324.31	1	2863.9	399.015
ART	ART10	Tet-	E02	15.3252	1	1	1	1	514.059	1	1	1	1	2067.83	1057.12	1363	1	1	1	842.567	1	1	263.57	1	1	1007.89	1	1331.17	1	1	1	2415.08	1	1	26.3313	1	1	1	1	1	2116.39	1	1	1	1	426.064	1	1494.2	1
ART	ART10	Tet-	E03	15.6151	1	1	1	1	1303.86	1	1	1	1	1	585.543	1454.61	1	1	628.822	1	1	1	1	1	1	1	1	1	1	48.9415	1	2492.33	1	1	1	1	1	342.971	1	1	4366.02	1	1	275.9	1	827.769	24.6245	1	1
ART	ART10	Tet-	F01	14.8979	1	1	1	1	1	1	1	1	1	1	96.2596	627.302	1	1	1	462.742	1	38.2943	1	1	995.299	876.741	1	3876.98	1	1	1	1	1	1	1	1	1	1	1	1	8995.7	1	710.98	1	1	1	1	2972.92	41.0278
ART	ART10	Tet-	F02	14.995	509.331	1	1	1	1	1	1	1	1	2016.08	273.56	364.594	1	1	368.891	1	29.0522	1086.85	578.894	1	1	633.95	3065.35	2390.01	1	1	1	1	1	1	1	1	1	1	1261.77	1	5437.06	1	1	1	889.926	1	594.639	1	364.892
ART	ART10	Tet-	F03	15.4289	1	1	1	827.037	586.014	1	1	1	1	771.738	166.646	179.016	1	1	1795.46	693.671	1	1119.79	1	1	1	1018.67	1	831.143	1	649.717	1	1	1	1	1	1	1	1	1	687.269	6990.63	1	1	1	1	1	1	577.904	147.289
ART	ART10	Tet-	G01	14.5267	603.628	1	528.207	1	1	1	1	1	1	2734.64	1	244.665	1	1	870.388	1	1	2201.84	543.514	1	1	440.096	1	1583.5	1	364.362	508.707	1	1	1	1	1	1	1	1	167.52	7676.86	1	1	58.1883	4075.71	1	1	1	458.057
ART	ART10	Tet-	H01	15.233	3245.36	1	1	89.9536	547.521	1	1	1	1	1593.43	472.596	1	1	1	2992.4	2286.15	1	1	1001.03	1	1	1	1	1	1	1	1	1	1	1	1	1	1	537.729	1	945.704	1	1	1	525.359	4210.94	1	1	749.423	182.283
ART	ART10	Tet-	H02	15.1937	1	1	1	1	1	1	1	1	1	2210.68	46.4709	691.938	1	1	3267.52	1619.94	1	2062.24	4397.12	1	1852.65	1	1	1246.65	1	1	1	2045.72	1	1	1	1	1	1439	1	947.349	3159.94	1	760.494	321.037	1	214.56	1	559.216	1
ART	ART12	Tet-	A01	15.5828	1	1	1	1	1	1	1	1	554.506	745.697	1	1	1	1	3169.69	1	1	1	500.273	1	1	1	1	1	1	18.3964	1	1	1	1	1	1	1	17.7086	1	1	17514.3	1	1	1	4490.4	1	38.9312	3541.9	1
ART	ART12	Tet-	A02	14.4402	1	1	321.103	1	401.716	1	1	1	1	726.912	1	134.888	1	1	2225.36	6752.36	1	1109.21	1	1	1134.26	1	1	4663.89	1	357.955	392.366	1	1	1	1	1	1	1	1	517.899	1	1	1	1	3577.09	760.163	1	1	1
ART	ART12	Tet-	A03	16.5434	1	1	1	1	1272.63	1	1	1	1	1	1170.9	45.0063	1	1	6741.14	1	1	152.691	3521.25	1	4810	397.205	1	503.982	1	1	3787.56	1	1	1	1	1	1	1	1	237.5	30125.6	1	1	1	1	2308.93	1	4812.75	4548.17
ART	ART12	Tet-	B01	15.412	1	1	1	1	553.012	1	1	1	1	4568.56	507.766	1	1	1	544.35	1	13.0803	1	1	1	1	1	1	40.9438	1	78.2681	189.222	303.555	1	1	1	1	1	1	1	1	1525.46	1	1	18.3059	1875.92	1	1	1785.08	1
ART	ART12	Tet-	B02	13.7475	277.083	1	1	1	1	1	1	1	232.819	1911.07	199.423	1	1	1	488.834	1	1	1226.43	1	1	940.097	1	1	412.656	1	1	866.959	106.04	1	1	1	1	1	1	679.316	441.555	2923.59	1	228.627	268.988	1	1	1	365.852	1
ART	ART12	Tet-	B03	14.4377	201.659	1	1	1	1	1	1	1	272.626	1	1	1	1	1	924.455	529.638	29.8519	449.54	604.399	1	1	1	1	1	1	1	704.643	305.311	1	1	1	1	1	1	1	184.384	1539.52	1	272.556	1	2403.27	1	1	564.139	1
ART	ART12	Tet-	C02	14.5367	1	1	448.748	1	1	1	1	1	1	1	1	1	1	1	1622.88	1	1	1715.35	1	1	590.917	196.242	1	2857.2	1	1	1	238.591	1	1	1	1	1	1	1176.39	876.206	6695.68	1	1	1	996.732	1	1	355.026	1
ART	ART12	Tet-	C03	14.7501	258.218	1	1	1	1	1	1	1	1	2302.28	310.975	345.126	1	1	1143.14	1	1	1235.23	407.536	1	660.809	1	1	626.709	1	678.528	1	1	1	1	1	1	1	1	679.617	1	4951.57	1	1	1	1618.11	1	1	1463.68	438.527
ART	ART12	Tet-	D01	14.8581	418.914	1	1146.12	1	445.011	1	1	1	1	3771.67	812.366	143.393	1	1	6339.15	449.939	17.4078	1	1309.12	1	1	517.842	1088.83	916.087	1	1475.37	1	1	1	1	1	1	1	652.118	1	267.238	1	1	1	1	4444.4	267.091	1	1	616.291
ART	ART12	Tet-	D02	15.8568	1	1	1	1	1	1497.89	1	1	1	1042.6	320.748	1180.17	1	1	1	2027.78	1	1	855.96	1	1	1	1	1394.44	1	289.447	1	201.092	1	1	1	1	1	1	1	1090.04	10679.6	1	1	1	1	1	1	3708.41	717.328
ART	ART12	Tet-	D03	15.9461	584.274	1	1471.98	1	3216.67	1	1	1	1	16056.5	1	114.283	1	1	4399.51	1	42.1856	755.99	65.5609	1	1671.86	629.666	1	1264.05	1	504.753	1852.09	1	1	1	1	1	1	1	1	1	19585.8	1	1	477.566	10132.3	1	145.712	1443.86	1
ART	ART12	Tet-	E01	14.0178	595.99	1	1	15.7191	275.83	1	1	1	10149.7	1	1	1	1	1	216.964	1	1	3700.4	1	1022.71	369.692	1	1	2426.46	1	164.761	1	1	1	1	125.22	1	1	1	1	543.037	6337.32	1	179.022	297.207	1	745.112	1	400.421	1085.88
ART	ART12	Tet-	E02	14.6796	1	1	394.905	114.221	573.907	1	1	1	5441.77	1	36.358	654.553	1	1	1719.25	1	1	3371.86	1	1	1255.31	1	1	2658.64	1	638.63	1	578.988	1	1	1	1	1	423.321	1	879.214	641.992	1	1016.07	370.913	9933.25	405.65	1	480.581	3076.88
ART	ART12	Tet-	E03	15.332	1	1	468.504	1	1	1	1	1	8610.39	1005.98	537.124	657.908	1	1	1284.3	2142.76	11.6679	2558.7	1	3002.15	1	554.885	1	1	1	1151.79	3441.91	660.885	1	1	1	1	16.5448	14.3017	1	5136.21	17337.8	1	1	155.139	1640.06	328.301	1	2089.1	507.633
ART	ART12	Tet-	F01	14.2157	1	1	1029.14	1	1	1	1	1057.32	22042.9	226.163	1	225.056	1	1	1	1	1	31.3101	217.384	1556.33	1	1	1	1235.54	215.437	53.4368	285.93	5.27198	1	1	1	95.4376	1	289.448	1	928.744	1407.31	1	1	157.285	1248.55	995.859	1	1	3137.47
ART	ART12	Tet-	F02	14.8293	1002.96	1	1	1	1400.43	1	1	1	1	5810.12	109.93	225.636	1	1	1	1	1	836.2	254.845	1	1	767.56	1	12449	1	1053	2514.03	401.898	1	1	1	1	1	406.759	469.866	1	1847.96	1	447.18	1	3805.23	1	1	1	42.8455
ART	ART12	Tet-	F03	15.2368	521.836	1	1	1	1395.8	1	1	299.607	1720.66	98.5965	612.309	1	1	1	1444.19	2947.02	26.1659	5071.16	503.301	1	3735.15	1	1	1	1	1156.42	1	1168.06	1	1	1	1	1	1	1	598.335	8372.41	855.054	1	1	1	1	1	1	1
ART	ART12	Tet-	G01	15.801	1	1	1955.45	1	936.063	1	1	1	1	354.379	1177.95	302.143	1	1	1305.32	6238.72	1	3014.54	507.095	1	1	587.622	5456.9	454.782	1	1	1	1331.6	1	1	1	1	1	1	1	1957.99	1	1	1	1	1	1	1	1	1
ART	ART12	Tet-	G02	15.6454	1206.46	1	1	1	1252.14	1	1	1	1	1	25.5629	717.713	1	1	3453.81	1	1	2454.5	185.313	1	3693.42	348.857	1	2825.81	1	378.242	1	18.0016	1	1	1	1	1	168.486	1	1	9009.8	1	1	622.122	8064.09	1	87.9942	1	1
ART	ART12	Tet-	H01	14.6154	1	1	1	1	1	1	1	1	1	2974.67	308.73	188.434	1	1	1	3126.23	1	1	1	1	161.911	18.8449	2685.9	787.301	1	158.102	422.975	1	1	1	1	1	1	1	4531.74	55.992	1	1	44.0325	59.7696	2610.5	1	1	1	533.059
ART	ART12	Tet-	H02	14.7799	303.37	1	1208.39	1	2200.76	1	1	1	1	4781.27	851.972	17.661	1	1	2745.76	1	1	2334.46	1	1	1217.06	1	1	422.659	1	848.007	102.817	1	1	1	1	1	1	1	1	242.937	3988.63	1	1	209.724	4385.98	1	1	2659.24	355.32
ART	ART08	Tet-	A01	13.5098	171.537	1	1	1	1	1	1	96.8866	13348.1	36.8048	344.424	1	1	1	1765.86	1013.31	1	1	247.304	2659.5	1	227.686	1	1	1	233.28	1	339.735	1	1	1	1	1	1	1	75.021	3363.42	1	1	190.944	1387.16	1863.5	1	469.705	1437.43
ART	ART08	Tet-	A02	16.4299	1	1	1	1	4627.39	1	1	1	1	4277.17	1	1534.78	1	1	3169.92	1	1	3247.65	1	1	1705.83	1617.71	1	1	1	2378.65	1	2241.84	1	1	1	1	1	1	1	1	29190.5	1	1	2033.51	1517.71	1	1	2921.22	1
ART	ART08	Tet-	A03	14.5415	584.39	1	427.274	1	578.319	1	1	1	1	1	968.577	1239.87	1	1	4724.62	1	1	1	78.6473	1	1	159.739	1	1324.23	1	1	419.684	1269.04	1	1	1	1	1	245.818	1	276.404	9013.5	1	1	1	1	1	1	1301.22	1
ART	ART08	Tet-	B01	16.0079	1	1	1	1	1	1	1	1	3853.14	2550.74	2196.2	54.0601	1	1	1	1	1	3232.59	1467.48	1	1	1	1	1	1	1239.14	1	1	1	1	1	1	1	1	1	1	1	1	1	1	1	1	1	1	2247.73
ART	ART08	Tet-	B02	14.5216	1	1	1	1	1	1	1	1	1	1	902.694	811.712	1	1	433.409	3309.94	1	26.7999	29.0085	1	1	1	1	1	1	129.713	515.984	687.134	1	1	1	1	1	1	1	942.696	11903.1	1	546.302	247.223	877.604	1	1	2067.53	204.091
ART	ART08	Tet-	B03	14.6067	1	1	1	1	370.085	1	1	1	1	896.207	32.3741	31.1835	1	1	1	1	1	2889.29	170.94	1	1	904.52	1	2633.6	1	80.4702	638.267	280.043	1	1	1	1	1	836.995	1	103.063	3755.33	1	1	16.4174	1	1	10.5949	455.163	1
ART	ART08	Tet-	C01	13.6292	1	1	1	1	1	1	1	1	1	1	311.476	1	1	1	1326.52	1	1	1	738.741	1	1	1	1	1	1	1	1	1	1	1	1	1	1	1	1	383.816	14120	1	1	1	1	1	1	2406.35	1
ART	ART08	Tet-	C02	18.3068	2598.71	1	1	1	8239.84	1	1	247.842	1	18149.4	1	11652.9	1	1	1	1	1	1	1	1	4041.33	1	1	14148.7	1	6493.69	1	1	1	1	1	1	1	1	1	1	64743	1	1	1	24004.7	1708.04	1	3390.27	1
ART	ART08	Tet-	C03	14.1361	1	1	1	1	1	38.4247	1	1	1	1163.92	799.739	336.267	1	1	1009.11	1	1	45.3629	1	1	1028.15	1	1	1	1	41.7718	1016.33	1244.56	1	1	1	1	1	1	1	545.235	19356	1	1	222.047	1354.01	1	1	1	1
ART	ART08	Tet-	D01	14.4707	26.065	1	1	1	1	1	1	1	1	7006.67	458.601	382.562	1	1	1	1	1	23.5126	1	1	582.543	82.7342	6113.94	2156.49	1	1	223.015	471.176	1	1	1	1	1	1	1	1934.77	1	1	1	112.816	2564.28	1	1	1	106.265
ART	ART08	Tet-	D02	14.6015	1	1	306.176	1	563.969	1	1	1	1	1	496.96	1	1	1	1135.07	1	26.8125	1	236.208	1	1	110.846	1	1	1	1	1	890.886	1	1	15.721	1	1	608.244	880.882	1002.44	15040	1	1	104.626	1	1	1	964.396	48.0532
ART	ART08	Tet-	D03	14.2929	278.492	1	1	1	344.132	1	1	17.5052	1	1928.14	172.989	421.854	1	1	1	1	25.8755	1	108.293	1	420.959	242.016	1	1	1	1	892.403	1284.47	1	1	14.2774	52.8498	1	1	1	21.366	10961.7	1	485.932	1	1	1	9.67357	1	1
ART	ART08	Tet-	E01	14.0841	156.601	1	345.353	1	1	1	1	1	1	543.644	1	373.51	1	1	1219.45	1	1	19.7232	357.488	1	2840.6	73.0415	1	1987	1	1	1869.32	365.764	1	1	366.981	1	1	848.623	1	389.897	17653.3	1	1	1	1822.34	1	1	1609.13	1
ART	ART08	Tet-	E02	15.5109	1	1	1	1	6962.45	1	1	1	1	1774.72	1584.25	1	1	1	1	1	1	7995.74	391.159	1	1319.96	1	1	1	1	58.3605	1	495.627	1	1	1	1	1	1	1	1	9503.74	1	1	1	6835.68	1	1	1	1
ART	ART08	Tet-	E03	13.3129	726.192	1	178.684	1	902.462	1	1	1	9699.9	359.183	1274.09	216.326	1	1	2575.08	1785.98	5.52113	1828.02	1	778.063	1	295.891	1	869.185	1	253.001	977.321	906.233	1	1	207.272	1	1	1	1	923.204	3922.29	1	1	1	1865.41	1	1	1	1
ART	ART08	Tet-	F01	14.8401	1	1	1	1	1479.15	1	1	90.0416	1	7637.69	12.9999	931.029	1	1	1	5857.46	1	1	1233.43	1	1	167.051	11029.5	1231.28	1	1	1766.87	174.843	1	1	89.6867	1	1	1	1121.55	554.456	3787.47	1	1	113.852	1	1	92.1553	1	1
ART	ART08	Tet-	F02	14.3013	1	1	1	1	1174.7	1	1	1	1	1223.91	202.747	365.759	177.459	1	2402.95	425.795	1	1	1	1	1	1	1	1	1	1	1	644.06	1	1	1	246.457	1	118.679	1	255.119	2783.15	1	345.213	1	1	1	1	2014.79	1
ART	ART08	Tet-	F03	15.413	1	1	1	1	1246.84	1	1	1	1	4382.38	1	1058.1	1	1	6957.17	1	1	56.0996	2406.32	1	1	183.282	1	1	1	1	1	1577.1	1	1	1	1	1	452.925	1	613.287	36409.8	1	1	1	1	1	1	1	1
ART	ART08	Tet-	G01	13.9197	1	1	1	1	1	1	1	1	1	431.183	521.361	1	1	1	1	1	1	2641.23	25.0567	1	582.907	1	1	1	1	1	480.357	1	1	1	3.35731	1	1	4.62816	1	1	7663.08	1	1	168.331	1185.34	153.047	1	1	1
ART	ART08	Tet-	G02	16.5475	1	1	1	1	1	1	1	1	1	2352.07	1599.46	481.52	1	1	12633.4	1	1	1	1	1	939.235	1	1	1	1	1	3174.38	220.901	1	1	1	1	1	1	1	1	39446.1	1	691.166	1	9741.63	1	1	10005.8	1
ART	ART08	Tet-	H01	15.0911	37.3723	1	1	1	2425.65	434.657	1	1	1	1150.71	1870.89	93.0656	1048.42	1	2669.27	1	1	2322.08	376.978	1	609.977	1	1	2521.85	1	1	6142.1	2001.45	1	1	1	1	1	17.3415	4427.5	1	20030.4	1	466.668	1	3070.97	1	1	1	172.008
ART	ART08	Tet-	H02	14.1183	418.209	1	1	1	1066.05	1	1	1	2288.89	1559.59	704.865	1	1	1	2012.27	1	1	7446.67	1	1	1	1	1	1102.79	1	1	1	1445.91	1	1	1	1	1	1	1	604.444	7309.11	1	1	49.7537	533.456	1	1	389.686	459.265
HIC	HIC08	Tet+	A02	9.8416	66.9066	1	18.0533	1	91.377	1			574.319	1859.39	965.116	1036.96	1	18.1096	77.9002	126.356	384.412	1661.26	408.246	5.11883	5.88561	577.651	1	89.7507	12.1462	1200.04	14.503	2074.5	1		29.4129	1	1	89.4473	38.155	12.0778	32.262	24.3633	1.084	9.69591	205.428	66.7889	1	280.268	115.574
HIC	HIC08	Tet+	A03	13.9924	1	49.2035	1	1	1	1475.79			1	363.892	155.469	603.807	1	1	321.231	1	93.8831	2796.67	471.191	1	1	1155.34	1	790.958	1	41.3651	1	1806.03	1		1	1	1	1	755.902	53.3444	1425.97	1	1	1	940.273	389.529	157.332	1	34.7178
HIC	HIC08	Tet+	B02	11.4572	71.7938	1	1	27.4245	89.424	37.5449			2896.64	821.914	652.124	494.622	1	1	1	1	73.0307	1698.94	625.943	85.3446	71.3004	283.674	1	1	192.169	2362.75	373.344	542.08	1		12.2157	1	2.12416	1	1	527.732	363.312	1	1	1	1	282.435	18.009	1	444.402
HIC	HIC08	Tet+	B03	15.7388	1	4331.32	1	1	1610.71	59365.6			1	45.995	3777.94	4336.67	1	1	1	1	1	1915.41	1	1	1	1335.84	1	3192.49	1	63.1812	1	2230.03	1		1	1	1	1	1	1	2369.39	1	1464.35	1	1	1	1	1	524.795
HIC	HIC08	Tet+	C02	14.3392	1	1	1	1	1	8699.81			1	1	349.162	1	1	1	1	1	1	947.188	1011.62	1	1	1	1	1	1	1	1	784.542	1		1	1	1	1	1	159.025	435.882	1	1	1	1	1	1	604.656	1
HIC	HIC08	Tet+	C03	14.013	14.1614	1054.57	1	1	853.433	14255.3			5195.34	715.845	598.294	1218.08	1	1	1	1	14.3347	1379.9	1	1	1	223.612	1	1	1	9.33527	679.281	773.391	1		3.36187	1	1	15.7974	1	1	2000.1	1	1	1	607.982	1	1	576.696	1
HIC	HIC08	Tet+	D01	15.4066	1	1	1	1	179.152	1			16698.7	620.215	244.982	359.492	92.1447	1	2712.37	1	1	2498.93	796.615	1	1	1	1	157.739	1	581.424	1	3274.71	1		1	1	1	1	675.455	1	2319.3	1	1	1	715.736	1	1	1888.22	594.288
HIC	HIC08	Tet+	D02	13.9671	315.703	617.127	419.48	1	1073.59	2298.73			250.032	379.759	180.131	188.673	1	1	586.573	1	1	2437.76	538.686	1	465.088	239.988	1	1	1	120.048	1	1	896.524		2.94672	1	1	14.0105	1	1	1028.94	1	441.823	1	2054.77	1	1	183.071	313.218
HIC	HIC08	Tet+	D03	11.8178	273.052	1	1	30.2543	573.89	270.161			2294.48	2137.51	510.918	816.81	1	1	354.852	228.946	17.5854	1934.13	509.743	177.622	1	1310.04	1	209.742	472.607	1824.62	79.7267	1034.29	337.012		8.26086	1	1	102.219	1	1084.72	1	1	1	1	100.235	801.581	3.77952	1	784.463
HIC	HIC08	Tet+	E01	17.8625	1	1	1	1	1	1			1285.73	739.428	1	333.229	1	1	1357.62	1	1	1581.05	1	1	1	1	1	151.196	1	1	1391.55	4997.72	1		977.087	1	1	1	1	1	1	1	1	1	1160.21	1	1	1	1
HIC	HIC08	Tet+	E02	15.1768	1914.57	1	1	1	1	2312.99			8112.88	165.132	266.033	1147	1	1	1	1	117.755	1359.9	31.6986	1	226.951	1595.54	1	1	1	1387.09	1	3833.56	1		1	1	1	1	1	1	3635.18	1	1	1	8665.05	1	1	1	1
HIC	HIC08	Tet+	E03	15.8353	1	1	1	1	1396.23	4074.31			1	1886.09	4888.37	1028.71	1	1	1	1	1	2191.16	1	1	1	4957.86	1	1	1	329.478	1	1	1		337.383	1	1	379.46	1	1247	1	1	1	1	8519.48	1	290.395	1	1
HIC	HIC08	Tet+	F01	16.5641	43.6754	1	250.866	1	1	1			16697	3624.35	1100.52	2168.46	1	1	1	74.0267	1	3373.51	1169.4	710.874	1	875.941	1	1	1	1	1	2587.73	1		1	1	1	1	1	1	72.8734	1	1	1	1056.78	1	1	2738.75	1339.47
HIC	HIC08	Tet+	F02	14.8247	1	1	1	1	1	11911.3			1461.13	1042.8	1378.9	2741.31	1	1	3234.81	987.034	1	913.77	1	1	1	1695.14	1	2057.76	1	1	1241.69	972.1	1		1	1	22.1894	1	1	1	4435.58	1	1407.89	1	785.002	1	1	1	169.121
HIC	HIC08	Tet+	F03	14.967	1	1	1	1	1	503.154			2707.74	4299.15	1	1855.15	1	1	1104.05	1	9.46018	1619.28	783.835	1	1625.4	1529.2	1	1	1	18.2831	1	29.3976	1		1	1	1	1	1127.18	1	8722.78	1	1	1	1	1	1	983.484	1474.03
HIC	HIC08	Tet+	G01	17.6061	1	1	104.514	1	1	1			2396.03	1	1	1	1	1	1	1	1	242.323	132.801	1	125.792	592.333	1	1	1	1	1	1289.64	1		20.8135	1	1	1	1	1	419.855	1	1	1	1	1	1	1	1
HIC	HIC08	Tet+	G02	11.9435	3.94421	1	1.9991	95.935	160.528	382.93			3619.51	1672.47	534.309	1135.43	1	1	139.046	617.286	23.6848	684.882	154.235	123.514	124.317	451.009	1	317.148	368.062	611.096	1	899.181	1		1.24644	33.4313	1	33.2145	1	4.05491	697.278	1	129.52	1	296.069	378.583	3.48186	1	3.00091
HIC	HIC08	Tet+	G03	14.9659	1	1	1	1	1	3845.53			4223.42	3170.47	2845.51	2493.9	1	1	1222.67	1	1	2317.42	1	1	935.413	1	1	2444.29	1	400.618	463.785	84.7362	1		1	1	1	1	1	1	1772.95	1	1	135.745	1996.61	635.474	1	1	1115.23
HIC	HIC08	Tet+	H01	15.2045	1	74.8626	1	1	1	86.7133			4442.98	1790.95	772.608	28.1274	1	1	1	1	1	5531.26	1	1	1	1607.15	1	1	1	1	1	2398.76	1		632.92	1	1	1	1	1	1	1	829.344	1	1036.06	1	1	1	2722.49
HIC	HIC08	Tet+	H02	16.0406	1	2999.35	1	1	1	1			1	3100.31	64.8724	2644.49	1	1	1	1	286.757	6890.48	209.176	1	132.22	1	1	1	1	77.0417	4975.92	1	1		1	1	1	1	1	1	8653.34	1	1	1	7793.45	1	1	1	1
HIC	HIC02	Tet+	A06	15.3241	952.875	1	1	1	1	955.305	1	1	1	148.003	184.409	650.24	1	1	1	1306.92	1	1	86.1934	1	1	386.599	1	1	1	1	1202.18	1	1	1	1	1	1	1	1	53.4072	1555.92	1	680.794	1	1	1	1	1	920.647
HIC	HIC02	Tet+	A07	17.453	1	1	1	1	1	1	1	1	1	2081.09	17487	10901.4	1	1	1	1	1	3983.94	15005.7	1	1	4251.29	1	1	1	6982.27	1	3967.02	1	1	111.448	1	1	131.452	1	1567.14	1	1	1	1	1	1	1	1	1559.33
HIC	HIC02	Tet+	A08	15.5228	2792.53	1	1	1	652.666	1	1	1	1	2062.85	8079.63	1942.37	1	1	1	1	9.00931	635.381	3247.85	1	1	2458.23	1	487.92	1	1	1	2819.03	1	1	1	1	50.9251	1	1	789.304	4979.97	1	1196.89	1	1955.41	1	1	3825.28	1
HIC	HIC02	Tet+	B06	15.4966	1	1	2568.55	1	1	3239.57	1	270.157	4204.85	3025.65	6637.4	4816.92	1	1	1	1	780.04	1	752.033	1	1	525.192	1	1	1	1	1	3864.53	1	1	252.453	1	1	1	1	1083.26	8480.55	1	1	1	1	1	31.1272	6717.17	1
HIC	HIC02	Tet+	B07	14.5306	2261.05	731.288	1	70.648	1	245.838	11.6708	1	1254.18	177.979	538.205	1652.55	1	1	1	1	1	1	185.128	1	1657.18	1427.99	1	1	1	1	653.798	1900.48	1	1	17.9258	1	1	9.32284	1	1	1366.42	1	1067.96	1	1	1	1	1	385.413
HIC	HIC02	Tet+	B08	14.6657	1	1	1	1	425.817	1874.85	1	1	1	3014.44	6322.3	1867.63	1	1	932.479	1	74.5276	2953.25	3101.95	1	2027.72	666.254	1	1	1	1	1	17.1975	1	1	27.2572	1	1	1	1	1	2507.13	1	1	1	2448.32	1	10.1598	1687.17	195.795
HIC	HIC02	Tet+	C06	13.8459	1	1	1	1	1	1436.81	1	89.956	511.665	401.417	1700.37	1833.46	1	1	1	1	6.92467	555.912	1056.27	1	529.439	2041.09	1	519.008	1	1	1	550.286	1	1	1	1	33.2795	1	1	1	2012.67	1	1	1	1715.28	1	90.0566	397.08	142.766
HIC	HIC02	Tet+	C07	13.5044	1	1	1	1	1	1382.4	1	9.89394	2348.08	2500.06	2235.75	1195.47	1	1	841.987	1	86.9197	1	1850.77	1	515.058	504.123	1	1	1	302.709	1	642.072	1	1	1	1	1	380.093	1	1329.19	1983.16	1	331.321	51.599	1312.42	1	1	505.757	457.67
HIC	HIC02	Tet+	C08	15.1083	1	1	1	1	1	1667.22	1	1	7800.51	533.71	2350.95	958.362	1	1	1	1	1	3368.7	27.7211	1	1	1	1	1	1	23.4064	1	3525.71	1	1	1	1	1	1	1	1	9268.15	1	1	1	6559.41	1	1	2529.72	411.712
HIC	HIC02	Tet+	D06	15.183	1	1	1	1	511.159	176.703	1	1	1	888.763	4860.65	3412.72	1	1	1	570.901	8.74033	1342.28	1814.65	1	6847.42	1057.51	1	920.181	1	58.5187	1758.61	2648.13	1	1	122.067	1	238.93	164.417	1	554.937	5287.87	1	1	1	1414.9	1	1	570.01	501.268
HIC	HIC02	Tet+	D07	15.0105	1	1	1	1	1	3548.39	1	1	1	2995.7	7062.39	678.104	1	1	1	1596.21	38.428	1	278.774	1	1	1529.25	1	1531.87	1	36.1191	1	1520.18	1	1	1	1	1	1	1	1	2054.68	1	1	1	1	1	1	932.505	2240.31
HIC	HIC02	Tet+	D08	13.6488	1	532.442	1	1	1	809.585	15.5881	1	1	762.907	1266.45	1274.01	1	1	1	1	1	151.774	1446.17	1	341.76	688.115	1	1	1	20.5418	1	966.456	1	1	4.37827	1	1	15.6131	1	18.9744	332.166	1	1	1	1	1	4.52741	244.781	647.918
HIC	HIC02	Tet+	E06	14.3072	1	2112.01	1	1	1	2209.19	1	1	541.462	1341.66	4473.67	2131.2	1	1	1	1	327.621	1	2880.94	1	1054.31	1940.2	1	765.97	1	32.5806	1	1872.91	1	1	47.2744	1	1	1	1	560.845	5493.75	1	1	1	7322.57	1	28.0968	455.162	1
HIC	HIC02	Tet+	E07	15.4254	63.5316	1	1	1	1	58.0363	1	1	1	1848.62	4197.66	3242.42	1	1	1	1	1	1222.34	1605.42	1	1	1807.41	1	1	1	1	1066.78	2521.25	1	1	1	1	1	401.042	1	1	6681.32	1	1	1	3832.77	1	1	1	362.358
HIC	HIC02	Tet+	E08	14.8556	1	1175.82	1	1	1	946.446	1	26.8197	1	1368.71	4809.75	104.96	1	1	1	1	94.4624	308.321	798.652	1	1	760.587	1	1	1	240.214	1	1042.97	1	1	3.03677	1	1	177.206	1	33.8456	2312.56	1	1099.19	302.752	1	1	1	1942.29	568.193
HIC	HIC02	Tet+	F06	14.117	1	1	1	1	1	581.835	1	1	1	4211.57	3404.73	2813.87	1	1	1	1	13.5391	1368.78	2055.27	1	1	1023.71	1	1	1	395.636	1	2474.27	1	1	57.5951	1	1	1	1461.55	1	1793.49	1	1	1	1	1	1	1	1265.62
HIC	HIC02	Tet+	F07	15.559	1	1	1	1	1	918.613	1	1	1877.77	1546.52	3648.55	1	1	1	1	1	1	1	221.288	1	1	1	1	1684.07	1	32.9207	1	1967.64	1	1	1	1	1	119.764	1	1	6947.37	1	945.092	1	7124.76	1	34.8617	1	60.2629
HIC	HIC02	Tet+	F08	15.5328	1	1	1	1	881.825	2818.43	42.7901	1	2221.66	7205.68	5991.7	5613.35	1	1	1	1	9.52081	3218.35	2987.81	1	1	4570.02	1	1	579.22	31.8372	1	3239.46	1	1	4.88866	1	1	1	1	948.984	8773.32	1	1	1	2270.8	1	1	1508.2	2077.26
HIC	HIC02	Tet+	H06	14.6557	1128.43	1	1	1	1	1	1	1	1	4017.79	1747.7	1494.59	1	1	1	1	13.6263	2081.55	1397.27	1	1	824.443	1	1	1	1	1	NA	1	1	1	1	1	18.1652	1	1	7246.75	1	1809.21	1	2180.65	1	1	1	1351.27
HIC	HIC02	Tet+	H07	10.0118	115.424	1	25.737	114.51	255.404	10.3198	121.359	64.716	285.719	2149.6	1106.87	1343.88	1	1.94259	1	1	167.288	1144.99	976.49	33.1887	181.862	1108.66	1	1	35.6345	5236	41.1684	907.094	1	1	20.4593	18.0994	4.68312	46.9167	1	83.3978	120.662	1	1	23.3997	240.659	39.4137	24.6112	231.127	409.247
HIC	HIC12	Tet+	A07	14.4355	1	1	1	1	474.33	1	1	1	1	5392.19	2095.41	922.12	1	1	1	1	8.65552	2727.86	29.006	1	1	735.493	1	704.236	1	172.727	1	3999.82	1	1	7.80043	1	1	1	739.831	626.737	1662.1	1	1	1	995.374	1	1	1	1045.48
HIC	HIC12	Tet+	A08	14.8777	1	1	1	1	1	1	1	1	1	2631.41	2658.74	263.325	1	1	1	801.037	133.164	1	396.367	1	1	1295.16	1	1	1	1	1	1718.75	1	1	1	1	1	1	1	37.1336	1	1	1	1	1	1	1	1	538.624
HIC	HIC12	Tet+	B06	14.8261	678.131	1	1	1	1	1	1	594.214	1853.97	1	2447.29	1068.52	1	1	1	3738.95	11.771	1070.2	740.054	1	1062.04	791.561	1	1	1	283.287	1	1496.77	704.291	1	1	1	1	130.015	1	836.818	1	1	1	1	316.047	90.6443	1	2369.57	1
HIC	HIC12	Tet+	B07	11.7749	3.34026	1	1	40.894	670.457	1	41.6313	2.8266	171.095	3083.81	1260.42	1405.52	1	1	1	111.978	1195.93	1284.02	1020.15	1.3712	1	1290.6	1	1	1	3699.24	1	1540.35	1	1	30.5955	1	1	161.122	1	71.4493	52.8106	1	1	182.877	170.65	1	80.5898	183.82	237.843
HIC	HIC12	Tet+	B08	15.704	48.079	1	1	1	1	1	1	1	1	4084.51	5994.48	2528.57	1	1	1	1	1	1	1239.69	1	1	1225.02	1	1	1	138.769	1	206.785	1627.1	1	1	1	22.108	333.165	1	68.8282	1	1	1	1	1355.37	1	1	1	3159.66
HIC	HIC12	Tet+	C06	13.9353	15.6623	1	1	1	1	1	1	13.2237	1	1128.18	2467.18	2868.52	1	1	1	1	89.5519	1159.03	733.81	1	1	1914.49	1	1	1	66.4827	1	374.281	1	1	101.069	1	1	6.69875	1	1	1	1	1	1	1	1	183.86	1	662.677
HIC	HIC12	Tet+	C07	15.2327	476.179	1	1	1	1300.95	2728.16	208.826	232.887	1	873.387	3497.64	1067.85	1	1	1	1627.65	1736.75	1692.22	1509.53	1	1	1677.66	1	1	1	696.643	1	6843.2	1	1	318.111	1	13.1586	719.033	1	32.7389	3847.53	1	1	1	1	1	47.0461	927.798	1428.97
HIC	HIC12	Tet+	C08	14.3625	217.145	1	1	1	1	1	1	374.179	1077.25	2540.91	2187.44	2757.05	1	1	1	1	213.292	1025.11	2331.34	1	1	2113.57	1	1	1	98.3315	1	2314.99	1	1	1	1	1	1	1	1	1	1	1	1	1	332.05	205.333	1	126.277
HIC	HIC12	Tet+	D08	13.9073	1	1	1	1	1	1	1	1	1	2031.18	1731.53	2249.21	1	1	1052.46	1	31.3529	1469.46	1174.7	1	1	1179.17	1	1	1	1	978.685	4529.29	1	1	1	1	1	46.7755	1	12.199	988.934	1	1	1	1	1	1	1	254.465
HIC	HIC12	Tet+	E06	14.5213	93.5838	1	1	1	1	1	1	1	1	7120.34	3607.13	1472.3	1	1	900.711	1	35.7703	1	42.9928	1	1	2687.42	1	1	1	49.4554	1	1925.49	1	1	1	1	1	1	1	1	954.486	1	1	1	629.009	1	233.067	1	968.002
HIC	HIC12	Tet+	E08	14.6642	1	1	1	1	1	1	28.0989	1	366.98	2214.44	1493.99	1618.88	1	1	1691.16	5374.78	67.1657	1	114.467	1	831.869	749.295	1	1	1	1	1	16.8406	1	1	1	1	1	1	1	1	1789.72	1	356.456	1	3108.77	1	1	881.086	902.554
HIC	HIC12	Tet+	F06	13.6157	161.68	1	122.304	1	1	2224.72	1	65.774	1668.61	3515.35	4397.71	1864.75	1	1	1	1	1	1172.2	132.658	1	1	1981.46	1	1	1	24.6311	1	2443.74	1	1	8.41446	1	1	5.26068	1	1	59.1525	1	1	1	1	1	34.1809	1	197.51
HIC	HIC12	Tet+	F07	14.5309	1	1	1	1	1079.88	933.24	1	1	1	1	1879.38	1657.88	1	1	1	613.54	249.423	1405.53	1	1	1	1852.15	1	1	1	11.1522	814.987	1	1	1	1	1	1	1	1	223.191	767.646	1	1	1	723.632	1	256.122	2452.21	807.739
HIC	HIC12	Tet+	F08	13.1895	219.257	1	1	1	1	29.3749	1	1	1	3094.17	1499.96	2059.84	1	1	1	1	129.21	1213.77	1377.32	1	305.876	1111.46	1	1	1	87.811	1	1536.97	1	1	4.24555	1	1	25.2381	1	1	1	1	1	1	313.202	1	139.382	1	983.805
HIC	HIC12	Tet+	G07	15.3811	701.128	1	1	1	1	1	1	1	2957.91	5533.34	7353.51	2582.47	1	1	1	1	1	3078.06	2064.05	1	1	889.976	1	1	1	187.065	1	1	1	1	1	1	1	NA	1	1	6728.93	1	1	1	1169.14	1	43.9937	1660.09	563.518
HIC	HIC12	Tet+	H06	12.7632	189.02	1	1	1	1	1	1	795.096	1175.49	2926.24	1050.11	1529.63	1	1	5.89196	1	1	48.054	1	1	1	729.347	1	1	1	918.827	1	2599.63	1	1	1	1	1	1	1	1	1	1	514.262	1	1	1	1	1	665.37
HIC	HIC12	Tet+	H07	13.9041	46.308	1	1	1	1087.09	1	1	1	1	3697.64	2727.16	3018.1	1	1	1	1	319.909	730.328	1625.77	1	1	1077.58	1	1	1	53.7082	1	2603.11	1	1	1	1	1	279.111	1	1	23.978	1	168.462	1	334.52	1	182.696	1	180.03
HIC	HIC12	Tet+	B12	14.7485	1	1	1	1	1	89.1192	1	1	1739.41	3264.03	1389.1	2532.78	1	1	1	1	1	1730.46	2186.05	1	924.315	721.739	1	1	1	1	1	1924.29	1	1	8.61971	1	1	1	1	1	3224.39	1	1	1	2810.78	1	1	1	3282.1
HIC	HIC12	Tet+	C12	13.0135	41.8356	1	1	1	1	1	7.77464	1	1	2835.37	1938.83	2318.13	1	1	1	231.475	257.707	1750.47	2876.11	1	1	1303.48	1	251.355	1	1	1	3087.43	1	1	13.9096	1	1	55.6022	1	1	1	1	1	1	160.179	1	35.3253	1	546.807
HIC	HIC12	Tet+	D12	13.0703	372.401	1	1	1	1	6551.96	1	595.289	10566	1290.86	1426.48	330.054	1	1	1	1550.09	3.67789	1587.51	547.05	470.932	1	427.382	1	385.674	1	570.224	394.017	985.264	333.138	1	1	1	1	28.5052	1	335.073	1	1	195.963	1	1859.44	665.82	1	1	720.854
HIC	HIC12	Tet+	E12	14.2421	1	1	1	1	1	1	1	1	1	3614.01	4444.93	3726.99	1	1	1	1	1	1	2186.98	1	1	1593.39	1	1	1	572.753	1	1885.52	1	1	1	1	1	369.588	1	1	1	1	1	1	1	1	1	1	996.225
HIC	HIC12	Tet+	G12	14.4897	1	1	1	1	1	120.346	1	36.7582	1	1720.12	2653.09	1030.85	1	1	1	1	1	1	1408.32	1	1	1168.9	1	1	1	1	1	2578.58	1	1	1	1	1	1	1	1	2539.58	1	500.07	1	1	1	2.39751	1	1
HIC	HIC09	Tet+	A08	14.2271	326.003	1	1	1	1	12696.2	1	1	1	458.066	382.421	1	1	1	1	1	12.3691	2266.82	1493.49	1	1	104.524	1	1	1	1	1	714.743	1	1	1	1	418.816	23.9513	1	72.9009	1611.46	1	1	1	501.181	1	1	1	1032.69
HIC	HIC09	Tet+	B06	21.7349	1	1	1	1	1	1	1	1	1	1	158273	1	1	1	1	1	1	1	1	1	1	1	1	1	1	1	1	1	1	1	1	1	1	1	1	1	1	1	1	1	1	1	1	1	1
HIC	HIC09	Tet+	B07	14.8799	1	1	1	1	1	13003.3	1	1	886.151	1	1822.14	833.499	1	1	2294.5	1	11.8598	77.2911	24.5349	1	1	1	1	1	1	34.7815	1	1550.45	1	1	1	1	1	1	1	1	4554.82	1	1	1	1	1	1	1	1644.46
HIC	HIC09	Tet+	C07	14.926	1	1	1	1	878.473	1	62.9868	1	711.764	1	5691.03	1226.69	1	1	3312.35	1	20.8669	1	1637.23	1	1	1014.16	1	1	1	1	1	1430.36	1	1	42.6648	1	1	142.744	1	1	2066.02	1	1	1	785.946	1	1	1	205.331
HIC	HIC09	Tet+	C08	14.8591	1	1	1	1	1	1633.21	23.6032	1	1	2183.5	3096	23.9936	1	1	1	1325.07	14.3696	1	1301.91	1	1615.59	940.543	1	1	1	46.7188	1	1	1118.46	1	1	1	1	1683.35	1	60.5926	1859.53	1	245.506	1	1	1	14.0653	770.649	217.754
HIC	HIC09	Tet+	C12	16.534	2905.65	3643.97	1	1	1	733.946	159.484	1	1	92.94	4938.22	3963.74	1	1	1	1	1	1	1651.41	1	1	770.598	1	1974.57	1	3633.17	1	3107.15	1	1	30.8379	1	1	1	3170.39	1	1655.66	1	1	1	1	1	42.5116	1	1176.65
HIC	HIC09	Tet+	D06	14.6399	1	1	1	1	1	863.477	1	1	1	437.57	1402.34	1531.72	1	1	1	1	29.7786	998.752	1	1	1	1137.74	1	2087.46	1	1	1	1	1	1	1	1	1	1	1	1	588.848	1	1	1	1	1	1	1	185.546
HIC	HIC09	Tet+	D07	16.7574	1	1	1	1	1	1	1	1	1	1	14400.5	1	1	1	1	1	1	1	1	1	1	1089.37	1	1	1	1	1	1	1	1	1	1	1	1	1	1	1	1	1	1	1	1	1	1	1
HIC	HIC09	Tet+	D08	15.2921	1	1	1	1	1	3113.52	1	1	1	2184.51	2498.3	726.301	1	1	1	4344.26	521.841	1	1	1	3506.16	3707.38	1	1	1	68.8662	1	1	1449.29	1	5.31256	1	1	1307.73	1	3864.22	1	1	2235.55	1	2052.45	1	578.741	2973.31	3598.45
HIC	HIC09	Tet+	D12	14.8051	1	1	1	1	1	386.617	1	1	755.323	1358.9	2547.98	1811.6	1	1	1	1	769.711	1362.18	293.592	1	2074.68	115.404	1	1	1	1	1	1537.52	1	1	1	1	1	1	1	1	2376.36	3253.7	1789.6	1	1	1	384.313	1	1054.77
HIC	HIC09	Tet+	E06	15.4764	1	1	351.841	1	1	2265.79	1	1	1	2895.86	3397.37	1437.48	1	1	1	1	1	1	2483.91	1	1	1	1	1	1	4242.35	1	491.612	1	1	1	1	1	1	1	2749.75	1	1	1	1	1	1	1	1813.36	2375.65
HIC	HIC09	Tet+	E07	14.2441	990.367	163.703	1	1	1	1486.8	1	1	946.663	1635.07	936.823	30.4529	1	571.562	1	1	6.31151	2097.48	1152.46	1	1	469.202	1	4106.87	1	1	1	2680.78	1	1	1	1	1	10.5869	1	506.785	2621.44	1	1	1	654.845	1	25.5014	535.66	1
HIC	HIC09	Tet+	E08	16.6981	1	1	1	1	4795.41	13287.5	100.648	1	2900.13	2652.46	8221.87	5636.19	1	1	1	5034.6	1476.18	2422.97	857.22	1	1	4541.47	1	1	1	3610.02	19537.8	1	1	1	1	1	1	1	1	1	2577.76	1	1	501.974	1	1	1	8718.47	480.521
HIC	HIC09	Tet+	F06	15.3205	1	1	1	1	1	10822.6	1	35.6984	2435.79	1943.69	1091.87	802.176	1	1	806.656	1	61.0291	4554.62	1	1	1	789.608	1	1500.84	1	47.6416	1	1989.58	1	1	1	1	1	62.9285	1	1	1	1	992.574	1	2279.19	1	185.52	1	1
HIC	HIC09	Tet+	F07	15.1616	1	1	1	1	1	1	1	1	1	2756.17	5025.88	336.725	1	1	1	1	1	1912.36	374.437	1	1	2143.25	1	3718.41	1	34.8717	889.457	116.526	1	1	44.3647	1	1	39.9595	1	312.29	701.692	1	1	1	1	1	1689.4	1	274.564
HIC	HIC09	Tet+	H06	14.4487	1	1	1	1	707.968	2567.79	1	21.8875	1	1986.09	2788.92	2324.04	1	1	1	1	1	1531.28	1463.57	1	1	960.557	1	1	1	901.93	601.121	2383.23	1	1	1	1	1	1	1	423.216	1792.03	1	1	1	1	1	1	1505.23	1
HIC	HIC09	Tet+	H07	14.7936	1	1	1	1	1	1	1	1	3812.52	713.973	5298.36	381.845	1	1	1	2008.2	381.027	977.769	686.487	1	1	1106.29	1	2236.17	1	1855.37	1	1449.92	1	1	8.55343	1	1	1	1	108.587	8115.15	1	1	1	375.693	1	59.9659	4097.92	627.901
HIC	HIC11	Tet+	A06	14.7457	821.699	1	1	1	517.884	6028.28	1	1	1	1436.3	1164.53	1	1	1	2251.2	1	1	3880.37	1	1	1314.78	656.744	1	2620.42	1	1	1	525.383	526.453	1	1	1	1	470.48	1	422.548	7345.45	1	794.502	1	7772.17	1	1	1	1
HIC	HIC11	Tet+	A07	11.7313	1038.77	1	71.8598	772.744	202.273	2163.5	1	10.5311	5026.56	1578.17	879.121	1467.57	1	274.507	1	1	142.634	830.661	240.886	170.027	657.462	891.476	1	594.491	978.834	3635.07	1	707.775	1	1	41.6849	203.323	1	31.6325	1	1007.47	483.489	78.1065	1	98.198	1747.87	828.852	24.8174	1	498.139
HIC	HIC11	Tet+	A08	9.67501	244.722	1	20.5968	280.629	145.79	725.446	36.0467	128.012	1331.27	971.597	404.168	786.425	3.93408	25.9118	58.9719	103.668	752.836	509.039	495.438	186.404	150.953	618.212	1	226.883	75.3334	2905.79	1	932.783	1	1	17.8445	1	17.8376	117.494	1	476.289	190.38	22.5195	27.4671	9.51712	327.706	157.084	37.5246	123.503	400.915
HIC	HIC11	Tet+	B06	15.1317	41.0579	1	1	1	600.591	74815.4	1	1	6450.29	826.448	857.864	984.173	1	1	988.015	1	199.657	2915.08	1	1	2301.92	1094.31	1	1262.48	1	41.819	1	740.477	1	1	1	915.829	1	14.7732	1	1	7612.85	1	2022.48	1	6398.54	128.202	1	1	1490.57
HIC	HIC11	Tet+	B07	8.69972	390.834	1	40.3779	131.043	179.456	474.328	157.113	384.518	3593.5	1953.82	895.186	1454.94	1	1	75.0251	128.964	683.703	911.158	918.841	183.83	102.6	1546.08	1	187.983	464.641	3030.2	77.3248	1323.8	1	1	62.1207	11.7289	5.89995	120.596	1	1173.68	442.42	62.6566	41.0645	17.3516	657.875	687.805	78.5249	173.188	940.2
HIC	HIC11	Tet+	B08	10.4902	227.735	1	49.222	245.617	75.744	149.189	844.296	95.2098	2604.56	1180.84	781.953	1138.09	1	20.0667	78.7382	46.2656	615.767	646.614	841.939	64.4983	177.715	1167.1	8.32517	100.207	400.319	5424.45	1	1043.16	1	1	38.6924	1	7.44336	135.543	1	719.225	227.165	30.9821	19.2509	10.0007	398.691	622.972	18.0202	242.281	861.767
HIC	HIC11	Tet+	C07	15.031	1	1	1	1	1	25092.7	1	1	1	3207.42	2757.74	1136.91	1	1	1663.23	1113.97	181.384	1	1137.23	1	1	311.15	1	1	1	166.199	1291.99	1017.81	1	1	15.6104	430.491	1	80.3157	1	1998.27	7496.43	1	1	1	1046.19	1	169.679	1120.14	2589.95
HIC	HIC11	Tet+	C12	15.1587	1	1	1	1	1	6292.47	1	1	1	1855.47	885.76	1379.07	1	7.06552	2493.5	1	171.125	1556.29	1155.36	1	1	2589.75	1	4283.69	1	887.715	2692.73	1977.08	1	1	109.447	1	1	167.726	1	580.407	4119.81	1	745.938	1	1	1	509.466	1	1336.13
HIC	HIC11	Tet+	D06	15.2069	1	1	1	1	1	30967	1	1	1	721.212	126.994	978.955	1	1	637.233	1	1	1092.2	153.629	1	1184.29	1	1	156.861	1	190.06	1	513.613	1	1	78.9762	1	1	183.308	1	240.026	2873.3	1	1	1	827.351	1	1	487.521	1041.16
HIC	HIC11	Tet+	D07	14.2178	19.9141	1	1	1	1	40813.1	1	31.8132	514.523	343.947	1195.49	508.561	1	1	2189	1	77.5968	1937.46	368.115	1	1	456.31	1	1	1	8.73592	1	319.191	1	1	1	1	1	12.9294	1	1568.81	1098.14	1	1	76.7567	1681.32	166.999	14.9092	1434.74	290.899
HIC	HIC11	Tet+	D08	9.5711	221.114	22.37	26.35	67.9381	240.002	235.5	106.261	255.647	1361.67	1823.62	918.078	1473.06	1	21.6012	26.69	1	524.694	740.652	932.534	14.6357	116.825	1264.29	1	24.21	297.727	4179.1	24.3766	1358.34	23.8923	1	7.65612	1	1.78417	74.7236	1	335.316	10.438	1	12.4655	29.7872	368.468	224.139	31.3751	42.4341	545.79
HIC	HIC11	Tet+	D12	13.272	335.915	1	8.44395	1	1	7609.33	1	1	199.978	3456.92	1676.65	3784.31	1	1	520.404	1	288.871	1796.96	1039.2	1	830.194	2644.48	1	461.081	117.075	113.21	445.855	2045.23	1	1	109.261	1	1	101.189	790.698	77.3397	696.375	1	1	1	1266.69	1	52.0824	1	1462.84
HIC	HIC11	Tet+	E06	15.02	1326.88	1	362.468	1	1	5779.61	1	274.232	7487.01	1208.65	2232.11	1994.5	1	1	1	453.861	94.156	606.736	1974.26	1	1	2013.47	1	1	1	924.723	1115.13	1449.2	1	1	1	1	1	102.92	1	2408.78	2303.26	1	326.187	151.836	2196.65	1	1	1	959.931
HIC	HIC11	Tet+	E07	14.1968	219.266	1	8.68121	1	1	3907.28	1	1	1	1196.15	405.603	999.8	206.378	1	1	907.715	7.60436	1347.91	1015.43	1	727.623	1084.58	1	1	1	16.5086	1	248.853	1	1	1	1	1	1	1	430.035	3117.04	1	1	177.851	244.618	1	1	1497.87	613.726
HIC	HIC11	Tet+	E08	13.8239	1	1	1	1	1	11989.1	25.376	10.8317	1	2073.91	2056.82	2448.85	1	1	1	2581.04	12.4274	1214.52	1130.52	1	376.419	2094.56	1	1	1	28.164	1	1882.05	1	1	119.399	1	1	61.7151	1	1086.77	748.539	1	1	1	1	1	171.482	605.118	1
HIC	HIC11	Tet+	E12	14.2641	615.232	1	1	1	431.038	44008	1	203.015	1	2049.14	902.598	643.4	1	1	972.281	1	241.311	570.582	647.209	1	954.269	1259.43	1	512.913	1	429.379	898.819	788.647	1	1	4.10062	1	1	NA	1	525.029	3722.57	939.404	1040.73	1	1950.49	1	1	1749.45	1462.69
HIC	HIC11	Tet+	F06	14.9927	554.711	1	1	1	1	1541.57	1	1	1	1563.19	1085.57	59.0666	1	1	3033.07	1	1	3471.14	591.679	1	1	218.448	1	1635.93	1	1	1	416.821	1	1	44.6699	1	1	314.998	1967.99	1041.03	3051.28	1	1	1	484.118	1	1	1	88.6175
HIC	HIC11	Tet+	F08	14.4742	809.138	1	1	1	272.606	23595.9	1	1	1	2563.09	1199.08	788.045	1	1	1	1	1	1	537.437	1	1394.58	1245.76	1	532.515	1	1	1	1	1	1	1	1	1	1	1	1	5041.58	1	1	1	2886.17	1	1	244.304	2173.7
HIC	HIC11	Tet+	F12	11.0336	33.3869	1	31.1913	29.8321	81.5471	2252.08	143.146	49.8651	2043.2	1917.05	1110.88	1413.87	1	1	1	1	1425.25	776.256	1330.32	1	135.515	1235.04	1	1	57.2118	287.093	34.7938	1777.21	1	1	35.4998	26.2503	1	77.0332	1	422.662	690.974	52.583	47.4523	1	635.488	310.512	28.2437	90.8032	1267.89
HIC	HIC11	Tet+	G06	13.351	1	1	1	1	1	8605.11	1	10.4642	85.991	646.836	457.243	1343.67	1	1	1	1	131.79	868.216	395.924	1	1	375.128	1	362.484	1	60.9333	1	589.455	1	1	1	1	1	1	1	198.356	1523.22	1	174.082	1	1698.7	1	1	4.64466	37.3293
HIC	HIC11	Tet+	G07	10.8896	359.633	1	56.8037	111.386	98.5887	713.531	40.5572	62.094	5859.66	1946.29	690.728	1405.21	1	32.6551	384.55	205.763	2715.43	846.752	968.289	46.8216	64.5534	1340.89	1	443.548	299.859	820.882	1	1799.92	1	1	38.3069	1	1.9903	133.687	1	579.657	466.845	1	88.4233	52.2877	794.916	243.798	40.6965	166.967	1127.98
HIC	HIC11	Tet+	G08	9.34148	184.973	1	23.0208	43.87	96.4231	4.52308	330.265	105.092	367.842	2266.25	1254.91	2084.03	1	13.329	11.8037	9.52983	717.598	1320.98	1464.88	15.3536	20.7004	1988.97	3.37149	65.7777	137.237	5724.47	1	1726.64	19.7889	5.21982	31.9923	1	3.72416	110.089	1	355.088	29.0375	11.2216	1	9.4799	211.041	63.9137	75.4149	412.879	620.859
HIC	HIC11	Tet+	G12	8.74427	166.281	1	63.2946	39.9944	67.0959	22.6071	126.191	147.356	492.111	2786.32	1444.69	2308.46	1.56394	17.3903	1	64.607	561.408	1436.26	1869.33	5.33678	1	2125.29	1	17.9028	80.6944	4913.89	8.25683	2157.44	1	1	40.4732	8.39724	14.2148	71.4647	1	318.203	31.5017	1	1	5.35523	133.548	96.4165	54.496	328.786	790.442
HIC	HIC11	Tet+	H06	12.0338	401.787	1	1	37.8128	63.0685	7632.25	1	272.79	1357.82	1261.04	974.44	1352.12	1	105.781	49.0581	188.326	46.6626	400.919	338.316	1	475.581	1286.79	1	1	173.809	130.202	1	990.483	99.9996	1	103.504	44.5314	4.65524	1	1	328.55	1636.51	128.796	198.66	31.8245	866.019	527.307	83.7946	95.5096	234.657
HIC	HIC11	Tet+	H12	9.74261	99.1792	1	15.2942	35.0832	93.9812	151.659	226.367	182.105	729.139	2356.81	930.333	1521.33	6.34361	13.9911	38.8638	42.5237	1218.58	1060.98	1651.64	1	36.2476	1520.64	40.4035	86.5656	236.847	2178.28	26.0264	1774.15	1	1	24.942	1	6.59464	66.9078	20.649	661.027	132.648	17.18	1	15.5763	184.991	130.825	57.0488	203.192	782.036
HIC	HIC01	Tet+	A07	14.3601	60.6727	1607.36	1	1	1	1	1	1	1	707.682	982.678	120.442	1	1	1	1127.13	1	1	51.8627	1	443.299	830.08	1	1	1	1	2016.74	284.344	448.283	1	22.7137	1	1	1	1	517.071	700.674	1	1	1	371.763	1	1	1023.41	201.202
HIC	HIC01	Tet+	A08	14.2189	1	843.774	1	136.788	1	2457.58	1	1	1	1624.57	464.101	1	1	31.667	1	1	8.60389	915.189	1	1	1	968.805	1	1034.88	1	79.4221	972.143	1148.88	1	1	1	1	1	57.1693	1693.56	26.2853	788.441	1	935.61	1	79.2702	1	1	658.031	519.446
HIC	HIC01	Tet+	A12	14.9255	1	1	1	1	834.405	1	1	1	1	1295.2	2178.25	1	1	1	2943.86	1	91.3873	1277.94	946.767	1	1	196.919	1	1067.63	1	1	625.137	1937.38	1	1	1	401.984	1	1	1614.4	543.352	7985.18	1	1	1	2071.98	1	1	2218.96	1
HIC	HIC01	Tet+	B06	13.684	1	1572.63	1	1	1	3191.3	1	1	1	250.361	201.875	18.1547	1	1	870.062	428.925	73.3348	427.72	27.7026	1	1	195.452	1	1	1	631.451	211.236	540.276	1	1	1	1	1	1	1	1	1308.93	1	1	1	272.434	535.593	1	218.461	340.191
HIC	HIC01	Tet+	B07	13.8455	339.589	1	672.158	1	1	5436.37	1	1	1	1	454.544	77.2733	1	1	423.283	1	1	5173.79	612.308	1	1	590.103	1	1638.62	1	15.2702	2376.48	1	1	1	1	1	1	1	1	1	3052.38	1957.64	733.294	230.886	1349.63	1	1	375.582	1
HIC	HIC01	Tet+	B08	13.8725	1119.47	1	1	1	1	3962.43	1	1	1	411.136	301.829	389.4	1	1	320.146	1	1	2015.59	291.191	1	1	569.933	1	1	1	310.701	4771.39	740.814	1	1	10.3409	1	1	1	1	531.426	1402.26	1	1	1	1	1	1	1	1
HIC	HIC01	Tet+	B12	14.2209	15.5946	1	1	1	1	2366.37	22.1765	1	1	7994.39	541.217	961.211	1	1	3334.15	2133.89	17.1748	175.356	5648.29	1	1	361.662	1	935.315	1	1413.05	32091.4	1346.93	1	1	1	1	78.9135	1	1	1	6703.37	1	854.425	1	1927.38	1	1	2140.46	1
HIC	HIC01	Tet+	C06	15.6644	1	1	1	1	1	1	1	1	2221.89	1662.01	211.25	43.9024	1	1	5014.11	1	1	1	515.474	1	2096.25	355.034	1	5288.39	1	288.411	1	1402.93	1	1	1	1	1	1	1	1056.35	7159.88	1	1	1	4728.15	1	1	1	1084.53
HIC	HIC01	Tet+	D06	14.6869	1	1	1	1	1103.69	1	1	1	1	1377.31	573.446	1953.25	1	1	335.795	3535.58	1	1236.88	123.747	1	1	839.098	1	579.89	1	47.5532	3272.29	520.197	1	1	12.6942	1	1	1	761.672	932.994	1587.56	1	1	1	1	1	1	874.974	489.456
HIC	HIC01	Tet+	D07	15.594	104.814	1	1	1	1	1	1	1	10779.1	635.823	871.693	2.56041	1	1	3777.62	1	244.438	6641.75	262.663	1	1	1	1	1	1	1	1	1233.73	3594.8	1	1	1	1	1	1	1	2932.22	1	949.588	1	1	1	1	1	1
HIC	HIC01	Tet+	D08	16.575	1	1	1	1	1	159.579	1	1	1	2409.53	719.033	1657.19	1	1	1	1	477.944	201.186	132.841	1	2444.12	310.162	1	1	1	217.478	1	3200.48	1	1	1	1	1	1	1	1	1089.98	1	1	1	1	1	1	1	530.353
HIC	HIC01	Tet+	E06	14.6739	306.46	1	1	1	1	1	1	71.107	7733.77	1664.67	404.997	5.96603	1	1	1	1	1	664.218	1	1	1507.95	2309.97	1	1	1	44.7812	1	789.478	1	1	178.628	1	1	9.76045	1	1	1657.24	1	1	1	1	35.7409	172.466	746.835	1118.47
HIC	HIC01	Tet+	E07	14.723	882.188	1	1	1	622.289	1435.3	1	309.787	1	1	525.108	1563.86	1	1	1	1	1	1459.37	461.94	1	106.346	1329.12	1	445.754	1	1	2508.87	297.057	1	1	1	1	96.0642	6.66998	1	259.813	2807.62	1	567.707	1	2852.23	1	1	1	450.025
HIC	HIC01	Tet+	E11	13.9809	1	1	1	1	249.523	2488.13	8.35575	1	1	1597.32	1041.94	1222.62	1	1	1	697.783	1	1764.03	1	563.772	977.476	721.938	1	1	1	128.887	746.7	1	1	1	1	51.2715	1	100.508	1	582.737	266.276	1	146.481	1	1833.87	1	42.1927	512.171	247.581
HIC	HIC01	Tet+	F06	15.1575	1	272.216	1	1	577.907	4716.86	1	63.3696	1	1	980.03	1105.71	1	1	1	1	1	1	242.117	1	1	118.918	1	586.645	1	278.604	2786.88	2157.65	1	1	1	86.2356	1	180.549	1	967.297	6337.19	1	1597.5	1	2164.17	1	1	1225.68	1558.8
HIC	HIC01	Tet+	F08	15.0918	1	1	1	1	1	1	1	1	1	5634.05	459.038	1058.06	1	1	1454.25	1	179.932	1598.22	1	1	1	516.743	1	5256.48	1	1	1457.31	363.845	1	1	1	1	1	1	1	1	2975.54	1	1	1	1	1	1	420.275	1
HIC	HIC01	Tet+	F11	16.4418	1	1	1	1	1	1	1	1	6964.16	1	1	517.438	1	1	1	2867.43	1	1538.36	2748.23	1	1	1	1	1	1	1	977.939	796.526	1	1	1	1	1	5013.16	1	466.49	1	1	1	486.276	701.594	1	1	1	925.334
HIC	HIC01	Tet+	F12	15.2734	45.8517	972.242	1	1	1	3372.54	1	1	1	1093.69	1018.57	569.737	1	1	1	1	1	1361.97	529.289	1	755.519	904.651	1	1	1	220.17	1049.27	1236.29	1	1	1	1	1	57.5336	1	303.961	1634.24	1	1230.22	1	1	1	1	525.753	1
HIC	HIC01	Tet+	G06	15.0788	1	1	1	1	1156.4	2241.97	1	1	1	1487.83	427.374	269.168	1	1	1	1	166.285	1	1	1	1	1	1	858.926	1	1	573.546	1	861.991	1	1	1	1	1	1	1	2405.1	1	177.814	1	1	1	1	1269.41	1
HIC	HIC01	Tet+	G07	14.5962	1	1	1	1	2160.85	3665.11	1	1	1	240.743	60.5763	577.203	1	1	1	409.315	65.4871	785.022	13.2727	1	1793.02	1	1	1349.4	1	1	391.258	63.7559	1	1	322.355	1	1	1	1	1	1140.9	1	1	235.566	3173.5	1	1	558.42	1
HIC	HIC01	Tet+	G08	15.1859	1	1	1	1	1	1	1	1	1	4611.33	241.264	32.8082	1	1	1	1	1	39.8762	492.258	1	1	433.072	1	1094.53	1	100.36	2833.61	716.197	1	1	11.2523	83.7823	147.383	1	1	1	1	1	1	1	1	1	1	1960.43	1
HIC	HIC01	Tet+	G11	15.2641	1	1	1	1	1	1	1	1	1	2395.22	818.276	1	1	1	2351.17	1	160.088	1629.82	2816.01	1	1	599.903	1	1	1	320.855	2064.43	2446.26	1	1	1	1	1	930.252	1	105.892	4508.87	1	38.8175	1	1	111.478	1	1	1
HIC	HIC01	Tet+	H06	15.6236	1	4331.46	1	1	1	1601.36	1	1	4643.38	1108.6	304.148	1	1	1	1	1	198.186	1528.1	290.802	1	1	729.954	1	751.527	1	471.252	1	1379.3	1	1	1	1	233.958	1	1	1	2605.02	1	1	1	1222.14	1	23.4828	1809.83	1
HIC	HIC01	Tet+	H07	13.3429	41.5709	1	1	1	616.177	1	1	129.498	11252.5	20.381	603.76	380.992	1	1	278.224	1	67.1161	2665.95	388.156	1	336.146	296.817	1	827.792	1140.39	111.722	1339.64	233.083	383.469	1	1	1	1	1	1	405.592	459.885	1	1	158.25	1	312.739	51.9844	153.752	742.733
HIC	HIC01	Tet+	H11	14.5561	1	1	1	1	663.841	6152.91	1	1	1	1	745.549	277.997	1	1	1	1	1	597.97	334.058	1	1210.68	205.381	1	1387.13	1	1	6307.17	636.48	1	1	338.35	1	425.51	23.5833	1	837.829	6677.53	1	462.153	1	2406.3	1	160.999	1	1508.98
HIC	HIC03	Tet+	A06	14.673	239.016	1	1	1	1	1199.92	1	1	1	1	1	1	1	1	318.958	1	5.0761	889.769	489.638	1	1	174.556	1	868.869	1	1	1674.62	889.594	1	1	16.939	1	1	1	1	124.341	10636.7	1	1	135.147	1	1	1	641.255	367.257
HIC	HIC03	Tet+	A07	14.3999	1	4850.97	1	1	900.528	4905.11	1	1	18143.9	614.904	1	131.162	1	1	975.027	882.372	10.5327	3247.56	1	1	525.5	16.2032	1	1	1	1	1	642.888	1	1	1	1	1	1	2469.99	1537.94	17131.4	1	1	1	2506.96	1	1	3371.71	12.4321
HIC	HIC03	Tet+	B07	14.9989	1	1	1	1	1	1	1	1	32788.7	1455	1513.53	103.571	1	1	2811.38	1	56.4801	39.1579	1	1	1	1345.82	1	1	1	74.3221	1	2003.66	1	1	1	270.616	1	1	1	1669.22	4604.18	1	1	245.521	5325.75	1	138.92	1	1184.91
HIC	HIC03	Tet+	B08	15.3516	1	4269.63	1	1	1	81584.1	1	1	1	383.812	891.903	2559.46	1	1	8593.7	1	146.611	6143.97	64.1225	1	1	365.604	1	1	1	1	963.218	616.549	1	1	43.65	1	1	1	1	1437.15	8593.45	1	1	1	17588.7	1	1	795.044	193.38
HIC	HIC03	Tet+	B12	16.0281	1373.01	5433.8	1	1	2268.26	66954.6	1	31.8852	1212.66	4081.7	251.707	886.675	1	1	1	1	410.482	2969.88	6797.28	1	1	2966.72	1	1	1	1	1	335.925	1	1	83.1868	1	1	1	1	1104.59	5047.46	1	1	1	1993.97	1	1	1	1
HIC	HIC03	Tet+	C06	15.7087	127.254	3801.02	1	1	1	10102.2	1	1	15108.9	1	736.741	1	788.389	1	1156.87	1	1	2353.68	22.8729	1635.28	1	296.824	1	1	1	438.661	1	4236.02	1	1	1	1	1	1	1	2135.67	12046.8	1	1	317.773	1995.17	1	1	1119.27	1
HIC	HIC03	Tet+	C12	14.5423	145.278	1	79.7611	1	1	960.772	1	1	1763.34	854.37	1032.4	801.956	1	1	1	1	1	1409.08	83.7293	1	484.097	23.0235	1	1	1	895.812	455.749	584.674	474.587	1	83.9411	170.156	1	97.4712	1	432.053	1545.82	1	1	1	3857.58	1	1	1414.37	294.092
HIC	HIC03	Tet+	D07	13.5816	24.8334	1	116.571	13.9176	1	1	1	1	1	3065.57	96.3136	472.641	1	1	1	2531.23	1	554.127	544.489	1	1281.56	45.993	784.976	644.345	1	690.34	258.351	493.124	1	1	275.701	1	1	610.576	439.765	1898.63	1	1	1	1	1581.87	1	1	1	1415.66
HIC	HIC03	Tet+	D08	11.9256	730.621	1	1	1	1	7638.85	1	1	1	221.503	997.462	99.4946	1	1	103.222	985.204	1	2562.97	20.7402	1	283.627	84.3263	1	1	1	79.2673	715.672	199.304	177.193	1	21.4584	1	5.24956	1	1	1183.47	141.68	1	154.244	29.8567	1189.34	127.416	27.1816	334.225	252.703
HIC	HIC03	Tet+	D12	16.3123	1	1	1	1	1	1	1	1	1	388.918	1688.17	4009.97	1	1	1	8499.5	490.624	9120.61	2604.49	1	1	5841.18	1	4557.85	1	1474.98	1	6323.62	1	1	1	1	1	30.3582	1	1	12223.5	1	1	1	1	1	42.7594	4490.09	2300.33
HIC	HIC03	Tet+	E07	14.5547	1	1	1	1	1	1	1	1	1	1110.52	543.691	1680.76	1	1	1221.62	1	1	838.941	170.481	1	1	888.41	1	1	1	227.229	1	402.135	1	1	92.9534	1	1	1	1	1	4480.98	1	1	94.4279	1	1	1	1252.33	827.668
HIC	HIC03	Tet+	E08	15.7163	1	4111.06	1517.66	1	1	5306.98	1	1	4673.5	1	1	682.539	1	1	1	1	1	6537.72	928.535	1	1	1075.25	1	1	1	1	1	807.656	1	1	1	1	1	1	1	659.65	15512	1	1	273.5	1046.25	1198.52	1	3310.36	2302.42
HIC	HIC03	Tet+	E12	14.9735	757.681	1	1	1	1158.78	1	1	1	1172.32	172.011	944.744	1	1	1	1491.52	519.65	77.4789	1	198.836	1	1	326.367	1	1	1	1	618.038	1223.39	1	1	1	1	1	243.142	1111.85	1705.97	1245.32	1	1	1	1244.32	1	1	1	1
HIC	HIC03	Tet+	F06	14.2121	262.933	1228.16	1	1	2335.14	27459.2	1	1	1531.98	751.876	539.495	189.615	1	1	399.326	1	1	871.985	273.512	1	1613.31	1	1	1	1	66.7931	486.908	1	1	1	7.26497	1	1	1	1	1	2551.37	1	1	1	6375.4	272.268	1	850.105	1
HIC	HIC03	Tet+	F07	14.6779	1	1	1	1	1	4374.58	1	80.6805	1	831.584	1106.7	653.858	1	1	2824.32	1	282.272	2534.41	19.9986	1	1	14.0154	1	1	1	1	1	1125.93	1	1	6.57021	1	1	149.207	1	891.493	12254.7	1	1	1	8377.24	1	1	1	1
HIC	HIC03	Tet+	F08	14.7823	30.1152	1	1	1	521.058	12842.9	1	27.6125	1785.03	7974.6	249.582	1832.73	1	1	1	1	1	3252.13	815.832	1	1878.69	567.601	1	1	1	1	1	1	1	1	1	1	68.0643	1	1	1	13454	1	1018.62	1	8810.13	1	1	1687.13	1993.56
HIC	HIC03	Tet+	F12	15.913	1	1	1	1	3515.01	41347.9	1	1	1	344.855	2492.36	980.006	1	1	3059.68	1	1	1	1065.52	1	3270.8	200.104	1	1235.87	1	104.82	1	1591.78	1	1	59.4195	1	1	2410.68	1	17.5863	39936.1	1	1	409.84	12995.3	1	1	4651.27	2695.12
HIC	HIC03	Tet+	G06	13.8105	1	1	1	1	497.387	2254.31	1	1	16053	1	1221.89	630.537	1	1	1	1	43.2619	1437.36	558.624	1	1743.28	1	1	7846.64	1	77.8869	1	1100.72	1	1	8.62941	1	1	843.795	1	2717.39	16262.7	1	64.2786	1	7444.57	1	1	1	2317.96
HIC	HIC03	Tet+	G12	15.8126	1	1	1	1	1	685.357	1	1	1	116.861	234.495	180.929	1	1	1939.4	1	1	740.199	1	1	1	1289.47	1	1141.8	1	1	1	2046.97	1	1	1	1	1	1	1	1	12486.3	1	1	103.842	6822.14	1	1	2681.77	1
HIC	HIC03	Tet+	H06	14.1982	792.948	1	920.625	1	783.732	1	1	1	1	4365.91	516.967	136.272	1	1	1282.04	1	18.0161	656.192	493.647	1	1	1	1	536.553	1	1	1	1745.09	1	1	1	1	1	332.142	1	501.498	2049.82	1	748.053	1	3727.5	1	1	1	73.0387
HIC	HIC06	Tet+	A06	15.2475	1	449.156	1	1	456.552	4023.91	1	1	1421.39	3790.05	324.913	1001.51	1	1	1986.27	1719.81	1	3367.92	1080.72	1	487.91	141.28	1	1	1	1	1	1	787.826	1	1	1	1	1	1	411.736	2433.67	1	1324.83	1	1375.21	1	1	1	1
HIC	HIC06	Tet+	A07	16.4104	1	1	1	1	1	1914.93	1	1	38328.8	1	223.695	1728.76	1	1	1	1	28.9203	2246.62	309.316	1739.43	316.922	1	1	1	1	65.9711	3188.45	115.847	975.35	1	78.8285	1	1	1	1	1329.64	1064.81	1	461.354	1	641.441	523.085	1	1	1
HIC	HIC06	Tet+	A08	14.9538	328.444	2675.34	766.256	1	368.334	6658.48	1	2831.91	19976	26.4553	270.291	321.765	1	1	1	1	1	595.928	1	1482.74	1	561.59	1	1	4173.11	2287.35	1	1	1545.22	1	1	1	9.75046	1	1	1077.15	1	1	1	63.9982	1	1998.47	1	1	5421.93
HIC	HIC06	Tet+	A12	16.3636	1	653.136	1	1	1	29657.1	1	1167.09	119703	4602.97	3646.07	445.308	1	1	1	1	42.5657	7272.22	1	18329.4	1	742.201	1	1	1	1255.49	1	3084.44	1	1	1	1	1	1416.65	1	2376.64	2050.07	1	1	1	1	1467.07	1	1	3640.01
HIC	HIC06	Tet+	B06	15.0391	1	1	1	331.535	1	5226.45	1	1	1	539.283	1	394.881	1	1	1	1	1	1605.17	802.273	1	799.708	982.294	1	1	1	43.2364	783.514	1	1	1	1	1	1	1	1	958.948	1176.83	1	1	1	1172.25	1	1	1	1
HIC	HIC06	Tet+	B08	15.3866	32.4051	1	598.822	1	640.444	5386.48	1	60.6723	1	1431.52	147.203	627.406	1	1	1180.83	3945.09	1	7481.92	2825.37	1	1904.84	368.33	1	782.558	1	1014.44	2577.54	214.565	415.249	1	1	1	340.225	1	1	1	7.35236	1	1473.31	1	1	1	1	1	1023.6
HIC	HIC06	Tet+	B12	14.2263	526.387	1	1	1	320.775	1659.17	1	212.484	8217.16	325.592	871.579	193.898	1	1	1	1	34.9934	104.038	135.629	3476.47	1	1	1	1	1	886.637	340.409	32.7764	1	1	1	1	1	1	1	1	1	1	348.624	1	1	252.133	1	1	1260.79
HIC	HIC06	Tet+	C06	14.9901	1030.04	2781.59	1	1	1	4386.59	1	1	27080.6	762.936	1	610.601	1	1	1	1	5.7943	1	866.868	346.714	2021.65	37.0401	1	1	1420.1	1254.82	1	1181.93	583.964	1	1	1	1	1	1	1317.2	1	1	1	139.078	1	1	1	1	3768.07
HIC	HIC06	Tet+	C07	14.8947	20.6299	214.336	1	1	645.563	4844.11	1	333.883	25867.8	425.517	1	456.295	1	1	1088.53	1	43.3433	2688.22	153.895	1182.27	1077.34	208.692	1	1194.46	1	53.2235	1	2209.07	1118.93	1	1	93.5427	1	35.1781	1	958.558	974.701	1	1	1	601.444	289.721	1	1	3148.32
HIC	HIC06	Tet+	C08	15.7082	1443.27	1	476.314	307.739	1	4909.55	1	1	1162.2	1	218.497	257.237	1	1	1463.94	822.681	327.581	4067.16	1	2397.47	473.62	1049.73	1	18.501	1	1325.59	2367.2	794.552	2286.96	1	1	1	1	1	1	1	1	1	163.304	1	364.897	1	1	1	53.2984
HIC	HIC06	Tet+	D06	15.2912	1	1	1	1	1	4137.14	1	1	1	1489.29	394.419	446.501	1	1	1211.21	1	1	3076.8	1	1	1754.92	909.775	1	1910.19	1	1076.5	1405.66	670.107	1418.89	1	1	1	1	1	1	1	3197.34	1	524.982	1	4908.74	1	1	1	1
HIC	HIC06	Tet+	D07	15.0026	188.597	1	1	1	1	3885.44	1	1	13606	1522.21	384.282	663.785	1	1	1	1	195.034	3570.18	110.407	1	586.83	1008.31	1	1	1	1346.39	1	508.297	1	1	1	1	1	1	1	591.093	1	76.743	1	1	1	442.933	1	1	1
HIC	HIC06	Tet+	D08	15.2553	1286.6	1	1	1	1	4260.08	1	21.3327	1109.27	866.722	366.782	246.715	1	1	2136.79	1	11.3775	2115.68	829.747	1	1	495.822	1	317.703	1	1224.98	291.424	1006.88	574.484	1	1	1	1	1	4415.5	317.886	4026.19	481.544	1	161.713	5017.99	1	1	1	1
HIC	HIC06	Tet+	E06	14.9421	1	1	1	1	947.15	7157.19	1	1	14205.3	1	326.887	203.306	1	1	511.132	1	1	2040.02	1	1230.61	2156.39	1307.69	1	1	1	1184.56	1172.55	1	9664.17	1	1	1	1	845.99	1	1046.89	1	1	1098.54	1	1	1232.53	1	1	5782.35
HIC	HIC06	Tet+	E08	15.5067	1202.37	3188.75	401.338	1	1	1308.22	1	909.34	14016.8	606.446	294.384	480.899	1	1	1	1	16.6392	1259.11	736.293	1277.1	3920.57	744.765	1	630.347	532.154	564.569	1	1	1	1	1	1	1	37.1804	1	770.053	8.34513	1	1	1	1	1826.78	1	1	2198.09
HIC	HIC06	Tet+	F06	14.5426	313.015	1	1	1	1	4321.09	1	71.2751	1	1435.02	1005.92	1	1	1	3215.48	11353.3	1	4115.36	1	1	1	613.784	1	1	1	1	3862.01	1001.37	1051.35	1	3.65463	1	1	1	1	1555.98	1	1	2209.75	158.21	5071.44	1	1	1046.56	1
HIC	HIC06	Tet+	F07	15.5674	1	697.454	1036.35	1	1	2763.14	1	1	1	1475.41	392.993	583.311	192.703	1	816.317	1	227.235	1	542.819	1	823.704	462.202	1	1	1	167.692	780.617	1500.07	1	1	1	1	1	284.444	1	127.331	7247.14	1	146.208	40.5375	1	104.575	1	1	530.286
HIC	HIC06	Tet+	F08	15.9452	1	1	1127.12	1	1	1360.52	1	1	1	486.169	612.294	90.7152	1	1	437.075	1739.71	1	2360.72	1	1	2727.06	1705.14	1	1	1	1864.87	1	1173.48	957.492	1	1	1	1	305.439	1	1028.39	461.571	1	1	1	1066.15	1	23.9096	605.56	1
HIC	HIC06	Tet+	G06	14.2645	64.245	998.375	1	1	317.714	3860.19	1	1	838.611	509.193	526.372	653.904	86.3211	1	2156.36	1	51.3211	422.916	1	1	416.164	1	1	934.861	1	1580.39	1	1	1	1	1	1	1	1	1	1	3611.04	1	1	33.311	988.376	1	1	1	1
HIC	HIC06	Tet+	G07	16.2982	645.977	769.242	1	1	1	39233.4	1	1	1	907.594	1	96.4383	1	1	2403.75	1	1	1	1	1	4926.46	1259.79	1	1	1	1354.33	1710.3	841.218	1	1	1	1	1	1	1	919.798	3803.67	1	756.439	1	1844.05	1	1	842.398	88.875
HIC	HIC06	Tet+	G08	15.3258	1213.91	1452.96	1	1	1	9046.07	1	1670.92	23944.5	1305.46	399.945	268.885	1	1	1	1	100.019	2435.73	168.16	495.997	605.114	214.284	1	1761.77	1	1	1	279.637	1	1	1	1	1	1	1	1143.98	1105.95	1	1	39.0376	934.589	998.747	1	1	717.434
HIC	HIC06	Tet+	H06	16.091	1171.3	1024.35	1146.74	1	1	8599.91	1	819.775	121416	1495.08	1	419.336	1	1	1	1	288.494	1	1671.98	17218.5	3592.58	1	1	1	1	1733.8	1	2093.53	1	1	1	1032.27	1	1	1	230.425	2020.65	1	1	1	1	7432.63	1	1792.98	1189.66
HIC	HIC06	Tet+	H07	15.5256	896.127	1727.2	727.376	1	1225.92	14384	1	4649.9	15579.1	1616.38	21.7705	1	1	1	1	1	1	1	1	1205.98	1541.51	118.263	1	1	1	1627.62	1	1	1718.79	1	1	297.798	1	1	1	254.659	1005.4	1208.67	328.634	1	592.408	3476.16	1	1	2083.72
HIC	HIC04	Tet+	A06	15.6991	298.613	1	117.077	1	131.852	5310.82	1	1	1049.86	119.117	92.4798	45.7293	1	1	1	911.605	4.50704	545.388	1	34.4931	524.781	33.9373	1	255.801	1	1	348.623	31.2111	51.9137	20.1274	1	5.58446	1	1	1	180.773	1	1	37.4038	1	513.833	24.8881	1	242.83	325.854
HIC	HIC04	Tet+	A07	10.9373	59.3185	277.798	1	1	1	5477.23	1	1	13447.3	1	682.733	1759.03	1	1	4067.02	527.385	1	1724.67	799.907	1	2460.88	1969.4	1	1078.29	1	1	2963.24	1038.81	1	1	1	1	1	902.943	1	250.234	3880.08	1	1	1	4465.34	247.359	1	1	1
HIC	HIC04	Tet+	A08	15.1282	1090.55	1	1	1	1	27406.1	1	1	1	1271.76	653.953	1416.58	1	1	1	2068.66	1	3358.16	1	1	915.492	563.659	1	907.411	1	1	462.125	690.729	536.546	1	1	1	1	1	1	337.297	2541.59	1	512.926	1	385.756	1	1	1	764.771
HIC	HIC04	Tet+	A12	15.3057	1	1	1	1	1	1	1	1	1	1929.41	1529.78	1306.79	1	1	1	1	258.075	5021.89	1644.33	1	1	2257.43	1	1	1	414.583	1	2044.05	1	1	319.685	1	1	296.193	1	284.22	1	1	1	801.389	1	1	1	1189.23	840.409
HIC	HIC04	Tet+	B06	12.5947	1	220.886	1	99.2215	3720.24	122.432	1	1	1757.07	16.6841	343.76	457.009	1	1	1	1	43.0291	1144.66	1	1	744.243	794.01	1	1	1	1	1608.74	1176.01	1	1	1	1	1	56.8008	1	217.821	1353.76	1	1052.92	1	1714.73	1	1	1	2570.83
HIC	HIC04	Tet+	B07	15.0678	85.8765	1560.77	1	1	1	25508.5	1	1	5111.56	17.9625	37.8652	40.1622	1	1	2418.45	1887.49	88.3447	453.958	259.579	1	744.54	598.577	1	1	1	1	1	1	1	1	1	1	1	1	1	1075.68	1	1	1	1	2749.89	1	1	978.709	2065.28
HIC	HIC04	Tet+	B08	14.629	1	1880.19	1	242.482	444.684	18070.9	1	1	1	369.215	723.303	629.493	1	1	1194.81	1487.92	451.515	3864.04	1	1	1	127.323	1	1	1	1	1	979.718	2538.83	1	36.0846	1	1	35.5988	565.454	479.255	914.415	1	733.589	1	1	1	1	489.082	1389.07
HIC	HIC04	Tet+	B12	14.4298	3.14569	1	1	1	1	170.222	1	8.49843	143.443	2676.09	2352.08	2937.29	1	1	1	2246.24	92.6488	2465.88	823.778	1	272.964	2580.71	1	1	1	38.5048	1	3851.5	1	1	1	1	107.955	42.3684	1	71.8123	1	1	1	1	894.083	1	87.1884	1	581.41
HIC	HIC04	Tet+	C06	14.7959	1	1	11.1883	1	2007.36	34278.8	1	1	1	860.127	406.163	974.124	1	1	1	4897.01	143.88	1597.44	641.903	1	1	136.64	1	1	1	1	799.361	1099.39	1168.06	1	15.7871	1	520.334	62.5274	1	1	2521.7	1	952.591	55.6616	6001.62	1	268.596	1321.25	2735.73
HIC	HIC04	Tet+	C07	15.6685	1	1	26.0162	1	1	22723.1	1	1	1169.5	1072.97	1259.99	419.877	1	1	1092.57	1	416.809	3435.44	1489.68	1	1	1505.31	1	1	1	1	1	2422.58	1088.94	1	15.0283	340.063	1	1	1	1	2028.63	497.414	485.306	1	1248.95	44.7726	22.7665	1	62.3075
HIC	HIC04	Tet+	C08	15.0737	208.265	1	1	1	1	2266.11	1	1	1	1508.83	1390.67	1001.38	1	1	1267.47	1	92.5772	3520.29	906.708	1	2255.63	1196.14	1	1	1	52.5548	1	231.442	1	1	1	1	369.091	52.2528	1	120.243	1414.8	1	1	1	643.631	1	1	1375.83	749.167
HIC	HIC04	Tet+	D06	13.8784	207.768	1	1	1	302.568	1708.12	1	50.627	4444.98	128.107	263.937	376.928	1	1	423.231	544.507	1	2525.58	288.749	1	1	876.365	1	323.027	1	757.456	2849.77	469.038	1	1	2.62217	28.253	1	1	1	409.336	3199.38	1	1	1	6599.02	45.5696	1	1	73.2889
HIC	HIC04	Tet+	D08	15.2141	1	1	1	1	1	17194.8	1	1	1	2460.99	1362.18	1736.09	1	1	1	2560.26	15.4009	3724.44	1114.88	1	1	343.952	1	1	1	307.078	1	1550.01	1	1	1	1	1	1	1	1	966.829	1	459.379	280.936	1	1	1	1	1154.66
HIC	HIC04	Tet+	E06	14.9624	202.596	890.051	1	343.656	914.646	4915.83	1	1	6006.94	2664.85	1022.46	1701.48	1	1	1510.06	1	1	146.991	368.4	1	1	821.806	1	1749.51	1	382.133	1	1606.11	1	1	1	1	1	66.4734	1	1810.02	7888.36	1	1	1	1598.98	1	1	1	702.796
HIC	HIC04	Tet+	E07	15.5332	1	1	1	1	1	2025.73	1	1	1	1244.79	1089.76	1034.12	1	1	1	1016.05	16.5351	2089.15	830.977	1	1	1	1	1	1	822.471	4396.45	461.676	1	1	NA	1	1	46.2781	1	2495.61	1	1	1	1	352.037	1	1	1	1695.63
HIC	HIC04	Tet+	E08	15.1289	126.338	1	1	1	1	5377.11	1	1	12134.7	1685.06	1446.98	1152.23	1	1	1	2000.08	1	2421.19	1	509.466	1	2039.72	1	1	1	544.629	1	2625.02	1	1	534.012	1	1	1	1	1460.26	11029.9	1	1	1	5259.18	660.23	113.981	733.58	975.304
HIC	HIC04	Tet+	F06	15.5548	1	1444.85	1965.69	1	1	18044.2	1	555.801	2443.58	1	2568.8	1	1	1	1	1	1	3157.24	27.5343	1	2138.34	443.608	1	1	1	927.207	1	615.649	1	1	1	1	1	1	1	1672.82	8206.75	1	1	1	3614.41	1	1	2240.81	1621.88
HIC	HIC04	Tet+	F07	14.8965	1	1	1	397.639	1	16248.4	36.7291	1	13399.8	664.071	947.076	843.109	1	1	841.68	1	63.1435	1533.56	189.35	1	1472.91	568.825	1	1577.06	1	508.234	1576.63	384.864	1	1	22.5153	1	1	69.7531	1	892.216	777.218	1	547.819	210.043	2032.66	1	14.7266	611.795	463.365
HIC	HIC04	Tet+	F08	16.081	1	1	1	1	1	19510.5	1	1	1	4105.98	405.35	3037.39	1	1	1	4403.98	138.354	3846.35	1684.59	1	1	2196.92	1	1	1	1	1	3159.05	1	1	1	1	1	1	1	583.716	1986.97	1	1741.17	1	4677.51	335.522	1	1	1969.44
HIC	HIC04	Tet+	G06	12.9365	25.7789	1098.68	129.719	1	1	10773.2	1	1	1	465.745	96.4464	532.65	1	1	447.406	492.39	1	1011.1	11.0902	1	841.202	12.4734	1	1	1	20.0598	1162.04	480.683	558.12	1	44.7481	1	109.058	45.2617	1	134.462	1389.46	1	109.619	1	786.792	85.4306	1	1	1
HIC	HIC04	Tet+	G07	14.0805	1	1	1	1	443.385	11597	1	1	1	1412.93	543.447	1311.62	1	1079.21	1	2770.16	1	3924.71	326.326	1	2039.79	1186.34	1	1	1	9.58446	1	609.049	493.819	1	1	1	1	1	1	194.346	1883.94	1	207.965	1	1	1	1	374.808	21.9378
HIC	HIC04	Tet+	G08	14.3751	1	793.44	210.225	1	1	19511.5	1	1	2627.41	47.4784	317.006	443.432	1	1	673.729	1	4.22435	269.805	1	1	1	783.036	1	1	1	1	1	678.413	1	1	1	1	1	1	1	1136.58	2504.73	1	290.691	195.376	3314.78	1	1	1	1
HIC	HIC04	Tet+	H06	16.0496	1	1	1	1	4980.87	23047.7	1	1	1	133.768	1830.29	1	1	1	1	1	8.83698	5592.9	960.978	1	1330.53	1588.66	1	1	1	1	1026.77	2994.2	1	1	1	1	1	1	2373.06	1	1261.23	1	840.968	1	6429.61	1	1	2199.46	311.916
HIC	HIC04	Tet+	H07	16.3034	1	1	1	1	958.44	2952.18	1	1	12975.8	1700.58	1278.34	284.72	1	1	1	5447.89	20.303	4766.69	1	1	1	1	1	1138.3	1	1	1	1	1	1	181.782	1	1	1	1	589.957	1	1	1	1	1454.11	1	1	2317.88	1688.88
HIC	HIC08	Tet-	A06	16.1337	644.384	1	1	1	1	106.778			1	4872.85	3551.56	61.2565	1	1	1	1	1	1	1	1	1	1	1	4192.6	1	107.965	1	116.279	1		1	1	1	1	1	1022.59	4950.37	1	1	1	1	1	1	6578.71	1
HIC	HIC08	Tet-	B06	14.5323	1	1	1	1	1476.55	1			1	1824.72	1010.95	904.556	1	1	1	1	1	1	668.068	1	51.5345	454.889	1	1	1	1	1	339.707	1		168.738	1	1	61.9834	1	1156.63	4163.28	1	1	1	1	1	1	2192.94	1
HIC	HIC08	Tet-	B07	15.1556	10.9548	1	1	1	1	1			1	2823.5	706.368	1417.95	1	1	1	1	1	1	2392.23	1	63.2669	14.802	1	1	1	38.6277	270.925	5317.11	1		76.6276	1	1	1	1	725.042	217.145	1	1	322.453	1	1	1	1	1575.55
HIC	HIC08	Tet-	B08	15.181	1	1	1	1	1	1			1	2457.54	1	3746.1	1	952.141	1	2819.32	1	2703.53	341.125	1	1	715.982	1	3504.84	1	1	1	2975.06	1		1	1	1	1	1	1361.89	965.394	1	1	833.845	1	1	1	1	1
HIC	HIC08	Tet-	C06	14.8586	1	1	1	1	1	1			2202.64	279.811	803.728	1134.32	1	1	1129.3	1	25.0996	2661.61	1473.33	1	1	1	1	1	1	1	1	1064.24	1		1	1	1	15.5026	1	1	692.001	1	1110.24	1	1	1	59.9246	1	778.707
HIC	HIC08	Tet-	C07	14.7573	23.9576	1	1	1	1	1			6322.37	3426.48	1217.12	988.165	1	1	1	1061.78	30.9857	1	1339.95	1	1	1814.93	1	1022.74	1	2542.35	1	1349.97	1		1	1	1	1	1	1751.68	1	1	774.458	1	2411.48	1	1	1	738.09
HIC	HIC08	Tet-	C08	14.3036	467.532	1	1	1	1	1			1	2575.53	1333.47	25.5419	1	1	4025.14	1	1	1204.59	720.171	1	556.464	939.506	1	1	1	1	1	1521.55	1		1	1	1	1	1	191.625	437.859	1	1	207.977	1	1	128.83	1101.84	729.005
HIC	HIC08	Tet-	D06	15.8816	293.596	1	1	1	1	1			1	318.306	4452.07	2026.47	1	1	1	1	45.885	9235.61	5298.32	1	1	2985.23	1	2594.75	1	132.889	1	1	1		1	1	1	1	1	317.057	20585.1	1	1	1	1	1	1	3732.31	695.156
HIC	HIC08	Tet-	D07	14.5495	1	1	1	1	1160.71	1			1	5888.09	1235.15	1396.33	1	1	1	1	149.51	2681.43	566.719	1	1	895.994	1	1637.75	1	1	619.674	1719.86	1		1	1	1	36.8889	1	1	2624.65	1	1465.17	663.577	1	1	1	685.12	285.825
HIC	HIC08	Tet-	D08	14.5782	195.256	1	1	1	1	1			1	8094.75	1571.08	1861.7	1	1	587.213	1	1	1	1	1	1	1191.97	1	7483.03	1	697.564	4225.89	1524.15	1		4.6323	1	1	1	1201.25	1	16025.7	1	1	206.95	1	1	1	2754.62	574.1
HIC	HIC08	Tet-	E06	16.2014	1	1	1	1	1	1			16969.8	1	3446.84	1540.99	1	1	8637.02	1	93.9936	5519.28	1732.18	1	1	37.5338	1	1	1	1	2955.7	3243.72	1		76.0087	1	1	1	1	4651.52	13372.8	1	1	1	1	1	1	1808.91	6887.28
HIC	HIC08	Tet-	E07	14.7933	1	1	1	1	1	1			1	1394.25	1424.72	3041.09	1	1	1	1	532.352	1586.4	1	1	1	852.447	1	1448.86	1	436.653	1	815.454	1		267.876	1	1	1	1	1	4467.54	1	1	1	1	1	1	1	229.174
HIC	HIC08	Tet-	E08	14.2454	1	1	619.912	51.266	1	1			1	3426.79	256.942	1562.58	1	1	2311.82	1	109.919	986.807	272.23	1	807.251	1064.33	1	1041.43	1	3978.79	756.352	1399.66	1		1	1	1	1	1	579.811	6430.47	1	1	1	1554.82	298.666	1	1273.29	27.2135
HIC	HIC08	Tet-	F06	14.9231	28.8912	1	1	1	1	1			1	1	1393.49	2661.3	1	1	2552.52	1	1	3327.99	1	1	1	1183.28	1	6397.44	1	678.588	1	1243.22	1		1	1	1	425.194	1	1	4992.3	1	1	1	1	1	1	1	193.783
HIC	HIC08	Tet-	F07	13.7289	1	1	1	387.769	422.241	1			1	1114.43	268.853	218.201	1	1	575.193	1223.04	1	1388.73	325.593	1	373.334	559.622	1458.76	1	1	1	1	1	1		1	1	1	1	1	1	3346.11	1	1	841.652	3089.45	1	1	1	199.784
HIC	HIC08	Tet-	F08	14.8903	1	1	1	1	1	1			1	4906.93	2196.9	639.947	1	1	3485.86	1	638.602	761.73	182.322	1	1	1990.72	1	3448.64	1	94.3439	2749.2	1028.81	1		1	1	1	1	1	2830.64	13320.5	1	1	1	967.702	1	82.6114	4008.48	1
HIC	HIC08	Tet-	G06	13.8206	314.877	1	1	1	588.561	1			1	1560.63	779.122	2768.68	1	1	1	1	1	277.981	862.649	1	1	1	344.322	1	1	1	978.99	1406.58	1		1	1	1	1	792.101	856.299	487.191	1	1	1	1848.54	1	92.2273	1	322.746
HIC	HIC08	Tet-	G07	14.5199	1	1	1	395.747	1	1			1	1024.8	2121.43	57.3167	335.925	1	8256.17	1142.61	1	2899.79	336.169	1	882.495	1035.06	1	1142.39	1	97.1982	5087.53	1	1		1	1	1	1	2043.45	2114.18	601.897	1	1	1	645.509	320.245	1	1920.55	1062.68
HIC	HIC08	Tet-	H07	14.4945	1	1	1	1	1	1			1	4657.3	1241.19	1263.34	1	1	1	918.46	93.6643	1428.51	1	1	423.836	1	9027.73	11541.4	1	396.939	3125.46	1	1		19.4225	681.599	1	625.407	1902.24	184.656	886.678	1	1	1	12196	1133.5	1	1	752.312
HIC	HIC02	Tet-	A01	15.503	1	1	1	1	2449.52	1	1	1	1	4682.77	5278.87	2437.98	1	1	1	1	1	2193.26	1	1	1	673.133	1	4721.31	1	1	1	1	1	1	1	1	1	17.9308	1	1	995.197	1	1	1	1	1	1	1440.77	1
HIC	HIC02	Tet-	A02	13.928	1	1	1	1	1	1	1	1	1	1892.49	2170.3	1	1	1	1	1	1	3750.36	1	1	1586.73	369.431	1	1	1	1	1	1	1	1	1	1	1	1	1	1	2552.62	1	1	1	1908.84	1	1	1	12.5848
HIC	HIC02	Tet-	A03	19.3365	1	1	1	1	16885.4	1	1	1	1	1	25534	26303.9	1	1	24352.8	1	1	1	1	1	1	1	1	1	1	1	1	36759.2	1	1	1	1	1	1	1	1	111106	1	1	1	1	1	217.548	1	1
HIC	HIC02	Tet-	B01	15.0506	1	1	1	1	1	1	1	229.643	1	16506.3	805.753	1	1	1	1903.88	1	1	30.6423	22.3232	1	1314.45	1	1	1	1	2449.52	1066.13	1	1	1	1	1	1	1	1	1	1631.4	1	816.909	1	1	1	1	1	1
HIC	HIC02	Tet-	B03	14.8122	1	1	1	1	1454.92	1	1	1	1	607.681	4162.4	789.822	1	1	1	2976.76	1	1	8.6713	1	1132.35	134.376	1	2468.76	1	960.796	1	1	1	1	1	1	1	1	1	1	2952.78	1	1	1	3843.26	1	1	5135.52	374.645
HIC	HIC02	Tet-	C01	15.2282	1	25.8581	1	1	1	1	1	1	1	1144.59	1	432.519	1	1	1	1	1	2069.64	2995.07	1	1	416.276	1	1	1	1	1	2870.98	1	1	1	1	1	1	1	1	1	1	1	1	1	1	1	1	1746.55
HIC	HIC02	Tet-	C02	15.6533	1	1	1	1	1	1	1	1	1	23.2677	4981.51	2414.74	1	1	1	1	1	317.485	1	1	1	1395.47	1	1	1	1	1	2254.45	1	1	30.515	1	1	464.552	1	1	1	1	1	1	1	1	308.341	1	1
HIC	HIC02	Tet-	C03	15.886	694.974	1	1	1	1	82.3553	1	1	1	1	3227.94	4126.95	1	1	1	2710.28	1	1	2133.95	1	8728.06	1525.73	1	1	1	113.71	1	552.389	1	1	85.6688	1	1	1	1	1280.67	9722.76	1	1	1707.92	6786.89	1	1	4531.82	1
HIC	HIC02	Tet-	D01	17.1091	1	1	1	1	1	1	1	1	1	16829.2	22697.6	1	1	1	1	1	1	258.18	5574.66	1	1	6204.59	1	1	1	1	1	1	1	1	1	1	1	1	1	1	1	1	1	1	1	1	92.2438	1	6933.99
HIC	HIC02	Tet-	D02	16.8682	1	1	1	1	1	1	1	1	1	6729.11	8144.69	25.2871	1	1	1	1	1	1	9402	1	1	3222.73	1	1	1	1	1	4076.69	1	1	29.7892	1	1	1	1	1	1	142.327	1	1	1	1	1	1	947.283
HIC	HIC02	Tet-	D03	13.8638	58.9366	1	1	1	732.892	1	1	1	1	3412.65	2491.86	2004.71	1	1	1	1	106.473	1238.68	2440.58	1	1	1206.15	1	1	1	20.058	1	1940.5	1	1	1.82807	1	1	24.1003	1	1.1312	5482.22	1	1	169.284	1057.14	1	5.04509	1446.27	937.952
HIC	HIC02	Tet-	E01	17.2042	1	1	1	1	1	1	1	1	1	1262	1812.69	816.864	1	1	1	1	32.9249	2481.85	1	1	1	83.3157	1	1	1	1641.35	1	3988.13	1	1	1	1	1	1	1	1	1	1	1	1	1	1	1	956.956	1
HIC	HIC02	Tet-	E02	17.7122	1	1	1	1	1	1	1	5992.78	1	9473.25	11954.1	1	1	1	1	1	409.856	3607.18	1	1	10422	8977.3	1	1	1	1	1	13215.5	1	1	1	1	1	1	1	1	38545.5	1	1	1	1	1	228.686	6613.87	8318.43
HIC	HIC02	Tet-	E03	14.8219	1	1	1	1	1	1	1	1	1	4101.02	4435.4	1821.37	1	1	1	1	1	1	719.611	1	1285.34	1	1	419.206	1	1	1199.98	555.888	1	1	1.67623	1090.3	1	38.9089	1	3.17677	4216.84	1	1	143.873	1	1	1	2551.68	1
HIC	HIC02	Tet-	F01	14.2839	1458.52	1	1	1	1	1	1	155.651	1	3431.54	1682.42	381.237	1	1	1	1	1	1	1630.65	1	800.342	478.562	1	595.544	1	1	1758.28	1275.57	1	1	1	1	1	1	1	15.0772	3279.23	1	1	1	7449.1	1	1	1468.37	1
HIC	HIC02	Tet-	F02	16.0964	359.033	1	1	1	1001.54	1	1	1	1	1	5573.13	5510.76	1	1	1	1	149.493	7132.25	2813.18	1	1	1427.8	1	946.166	1	1	1	1	1	1	1	371.679	1	1	3438.89	1	6893.04	1	1	1	6490	1	1	5147.32	1346.83
HIC	HIC02	Tet-	F03	16.2258	1	1	1	1	2062.93	259.684	1	1	1	4245.33	16708.1	3420.99	1	1	4857.39	1	1	1	3027.29	1	2427.81	304.402	1	1	1	2183.1	3123.8	4119.72	1	1	1	1	1	1	1	1	5007.99	1	1	1	1	1	924.006	1	460.733
HIC	HIC02	Tet-	G01	16.1115	156.063	1	1476.55	1	1	1	1	1	1	1452.61	1589.92	3213.08	1	1	1594.69	1	1	1	1254.84	1	1	1489.7	1	1	1	1	1	3154.01	1	1	1	1	1	1	1	1	8837.98	1	1	1153.64	1	1	1	6780.38	632.736
HIC	HIC02	Tet-	G02	16.4131	3578.84	1	1	1	1	1	1	1	1	2842.6	3836.44	6232.74	1	1	1	1	1	1314.41	6199.56	1	1	2689.76	518.524	1	1	1	7917.92	4100.95	1	1	1	1	1	1	7064.53	1	11898.7	1	1699.02	1	1369.58	1	331.548	6570.07	1
HIC	HIC02	Tet-	H01	15.1789	178.703	1	1	1	1	1	1	1	1	1152.93	2137.02	1258.25	1	1	1527.51	1	1	945.655	1525.18	1	1	2300.07	1	1	1	1	1	1	1	1	1	1	1	551.665	1	367.17	4334.46	1	1	1	814.235	1	1	709.004	1
HIC	HIC02	Tet-	H02	15.5049	1	1	1	1	1	1	1	1	1	895.43	5498.52	1274.11	1	1	939.336	1	1	2682.75	1	1	1790.76	24.49	1	1	1	1	1003.88	779.38	1	1	1	1	1	1	1	1	10909.2	1	1	1	1	1	82.7754	793.572	1
HIC	HIC12	Tet-	A01	15.8345	1	1	1	1	1	1	1	1	1	5062.12	6655.17	5516.23	1	1	1	1	1	3496.29	3432.46	1	3337.74	3578.42	1	1	1	1	1	1446.18	1	1	1	1	1	1	1	149.508	1847.31	1	1	1	2103.87	1	1	1	1
HIC	HIC12	Tet-	A02	15.1959	1	1	1	1	1998.64	1	1	1646.19	13994.7	5269.29	2725.47	2774.25	1	1	1	2320.31	12.9185	121.445	1	1	1	1	1	1	1	1	1	1	1	1	1	1	1	1	1	1	1292.13	1	1	1	1	1	19.2245	1	1408.89
HIC	HIC12	Tet-	A03	16.7248	1	1	1	1	1	1	1	1	1	4328.79	4831.26	1	1	1	1	1	1	1	1	1	1	2132.13	1	1	1	281.066	1	6153.36	1	1	1	1	1	1	1	1	8041.54	1	1	1	1	1	1	1	1
HIC	HIC12	Tet-	B01	15.1266	25.89	1	1	1	1	1	1	1	1	201.386	2916.03	142.146	1	1141.81	2142.07	1	1	2640.44	968.94	1	1	12.2788	1	1	1	1	1	237.387	1	1	1	1	1	1	1	1	3878.67	1	1	1	2878.56	1	274.802	1721.94	296.791
HIC	HIC12	Tet-	B02	15.228	1	1	1	1	1	4686.77	1	1	1350.14	1	4986.28	927.358	1	1	1	1	1	1971.46	2143.18	1	1	44.8876	1	1	1	34.8476	1	729.196	1	1	1	1	1	1	1	1	5128.67	1099.15	1	1	1	1	1	1388.52	1
HIC	HIC12	Tet-	B03	15.229	1	1	1	1	1	5881.04	1	1	12466.8	7240.3	4741.4	961.994	1	1	1	1	1	2984.6	1	1	1	1	1	2454.57	1	836.211	1	2471.24	1	1	30.4554	1	1	1	1	955.36	1	1	1	1	2681.68	1	1	1	2217.33
HIC	HIC12	Tet-	C01	14.2802	1	1	337.851	1	660.796	1	1	1	1	3637.33	668.718	11.0648	1	1	1	1	1	2212.42	2480.75	1	1615.47	236.794	1	1	1	1	1	1396.8	1	1	15.5489	1	1	1	1	401.475	1	1	1	1	1	1	1	603.722	2151.93
HIC	HIC12	Tet-	C02	15.7759	50.3325	2684.69	1	1	2931.88	1	1	1	2205.23	128.293	4958.3	4187.15	1	1	1	7077.53	1	482.977	1	1	1	2204.83	1	1	1	1	1	463.289	1	1	159.169	1	1	1	1	1	1	1	1	1	5979.69	1	1	1	2787.37
HIC	HIC12	Tet-	C03	14.0735	1	1	1	1	1	1	1	1	1	4421.61	4975.17	1745.33	1	1	1069.86	1	1	112.732	504.118	1	1219.63	69.2677	1	1	1	335.782	1277.28	1866.89	1	1	1	1	1	1	1	1	2087.88	1	1403.9	1	1	1	1	1	392.084
HIC	HIC12	Tet-	D01	14.8195	1	1	1	1	1	1	1	1	1	1576.21	2829.68	754.906	1	1	1	1	1	25.913	1537.73	1	1	427.024	1	509.859	1	1	26.6128	1274.26	1	1	1	1	1	1	1	1	1126.79	1	1	1	1	1	1	731.877	1
HIC	HIC12	Tet-	D02	13.9437	1	1	1	1	847.753	1	1	1	1	1288.69	1550.72	879.012	1	1	1	959.275	18.3426	1664.75	728.289	1	1	1066.26	1	699.07	1	332.878	1	1389.27	1	1	1	1	35.721	1	1	1	2258.31	1	1	1	1	1	1	1	189.504
HIC	HIC12	Tet-	D03	14.6536	282.75	1	1	1	2150.86	1707.14	1	1	1	2646.95	865.784	1449.16	1	1	1	1	1	1224.69	1451.53	1	1	771.373	1	1	1	1	1	1473.18	1	1	1	1	1	1	1	1	652.432	1	1	1	1	13.4315	43.6415	1	678.862
HIC	HIC12	Tet-	E01	15.7796	1	1	456.322	1	1	1	1	1	610.575	3158.72	1725.17	2720.3	1	1	1	1	1	1536.8	32.2141	1	1	372.181	1	1	1	1	1	3293.08	1	1	1	1	1	1	1	1	1756.19	1	1	1	1	1	115.521	1	147
HIC	HIC12	Tet-	E02	14.4315	1	1	1	1	1	824.094	1	1	1	221.876	2893	2988.5	1	1	1	1	1	1202.87	633.059	1	1	1595.08	1	1	1	286.015	1	1808.26	1	1	1	1	1	1	1	1	1	1	1	1	1	1	1	3281.31	668.413
HIC	HIC12	Tet-	E03	14.3915	1	1	1	1	1880.8	1	1	1	1	1799.58	3057.87	1687.21	1	1	1519.8	1	862.828	1571.64	842.296	1	1	412.354	1	1	1	1	1	615.827	1	1	108.076	1	1	1	1	1	3241.77	1	1	1	1	16.2885	95.6849	919.483	1
HIC	HIC12	Tet-	F01	15.0054	1	1	1	1	1	1	1	1	1	3466.11	5732.91	2279.54	1	1	1	1686.65	1	1	3509.15	1	1	787.509	1	1	1	2228.65	1422.4	2293.51	1	1	1	1	1	1	1	1	1	1	1	1	862.968	1	1	1503.06	1064.65
HIC	HIC12	Tet-	F02	15.2498	1	1	1	1	1	1	1	1	1	1	9480.84	2049.56	1	1	1	2523.86	1	3933.93	6199.98	1	1	3490.68	1	1	1	46.6548	1	3522.96	1	1	1	1	1	1	1	1	1	1	1	1	1	1	39.2582	1	354.812
HIC	HIC12	Tet-	F03	14.946	1	1819.45	1	1	1	1	35.2306	1587.36	3127.41	5605.44	2789.42	19.3949	1	1	1	4988.29	251.437	1	2283.45	1	1960.2	154.703	1	1	783.255	1	1	1652.23	1	1	13.1955	1	1	1	1	1	1	1	1928.84	1	1	1	1	1	2169.35
HIC	HIC12	Tet-	G01	15.0099	1	723.752	1	1	1	2934.34	1	1	1	2335.54	3273.02	2861.49	1	1	1	1	1	1832.1	1317.01	1	1	784.168	1	1	1	1	1	1988.7	1	1	1	1	1	1	2084.16	1	6441.61	1	1	1	1	1	1	1	42.8054
HIC	HIC12	Tet-	G02	15.1799	1	1138.57	1	1	1	6283.16	1	1592.24	2100.69	3717.3	3484.32	4099.47	1	1	1	1	387.325	2080.32	146.377	1391.91	1	11.3685	1	1	1	1	1	615.908	1	1	1	1	1	115.303	1	1	1	1	1	1	1	1	711.125	1	525.348
HIC	HIC12	Tet-	H01	14.4086	1	1	1	1	1	1	1	1	1	801.915	2675.54	1377.16	1	1	1	1	78.6112	1892.49	2526.18	1	1	348.176	1	1	1	32.3318	1	1538.95	1	1	1	1	1	15.9945	1	1	7526.88	1	1	1	382.951	1	1	1	57.1333
HIC	HIC12	Tet-	H02	14.1016	1	1	1	1	604.679	1399.84	1	1	1	1920.85	2240.67	856.789	1	1	1	1	1	1033.92	771.911	1	778.445	800.741	1	1	1	122.249	1	13.4421	1	1	1	1	1	1208.61	1	1	421.744	1	1	1	512.271	1	1	1160.26	381.89
HIC	HIC09	Tet-	A01	15.3462	1	1	1	1	1	1	1	1	1	3434.42	1	30.081	1	1	1	1	1	3897.03	86.4455	1	1	532.194	1	1	1	1	1	416.038	1	1	1	1	1	1	1	1	1	1	1	1	1	1	1	1	87.9279
HIC	HIC09	Tet-	A02	16.1479	1	1	1	1	1	1	1	1	1	1104.7	2894.87	1	1	1	1	1	525.516	3606.85	1	1	1	1186.06	1	1	1	1	3187.23	1	1922.19	1	9.62076	1	1	1	1	1454.13	4030.77	1	1	1	1889.96	1	1	1	1
HIC	HIC09	Tet-	B01	16.821	1	1	59.9039	1	1	1	1	195.776	1	5406.06	4562.83	4866.6	1	1	1	1	1	1	2999.38	1	1	3148.24	1	4406.55	1	1	1	8851.47	1	1	92.4208	1	1	5179.34	1	645.134	1	1	1	1	1	1	1254.5	1	602.189
HIC	HIC09	Tet-	B02	15.2279	88.479	1	1	1	1	1	1	1	1	1013.93	107.291	14.2981	1	1	1196.17	1	1	2940.34	658.736	1	1	1	1	1	1	1	1	869.386	1	1	9.99376	1	1	253.895	1	1	2723.41	1	1	1	873.711	1	1	900.853	1
HIC	HIC09	Tet-	B03	15.3432	1	1	1	1	1	1	1	1	1	2472.96	7536.56	1334.56	1	1	1	1	276.782	1652.12	3521.3	1	1736.03	2124.23	1	1	1	1	994.236	877.856	1	1	1	1	1	1	1	1	998.643	1	1	1	1270.94	1	16.7236	1778.2	1
HIC	HIC09	Tet-	C01	19.3336	1	1	1	1	1	1	1	1	1	28595.7	13483.2	1168.72	1	1	1	1	1	1	3223.81	1	22441	26793.1	1	1	1	1	7722.17	8477.11	1	1	1	1	1	1	1	8504.47	1	1	9568.58	1	1	1	6740.38	1	1852.78
HIC	HIC09	Tet-	C02	15.033	1	1	1	205.828	1822.95	1	1	1	1	235.283	1224.84	1948.33	1	1	1	1	21.4385	2466.48	2200.33	1	1	1114.32	1	1	1	477.535	1	2851.33	1	1	1	1	1	55.984	1	1	781.68	1	1	1	1	1	1	2511.42	1579.05
HIC	HIC09	Tet-	D01	16.2809	1	1	1	1	1	1	1	1	1	10449.1	10557.9	1096.16	1	1	1	1	1	1	352.373	1	1	1	1	1	1	1	1	144.289	1	1	1	1	1	742.517	1	1	4665.99	1	1	1	1	1	1	1	1379.03
HIC	HIC09	Tet-	D02	14.2556	999.562	1	1	1	1	1	1	1	1	1190.34	3522.49	364.918	1	1	1	458.844	1	1	1	1	1	16.9593	687.824	1345.17	1	1	1	1028.3	1	1	1	1	1	1	1	1	718.497	1	1	1	664.798	1	1	2742.35	157.071
HIC	HIC09	Tet-	E02	22.3957	1	1	1	1	1	1	1	1	1	1	249528	221681	1	1	1	1	1	1	1	1	1	1	1	1	1	1	1	1	1	1	1	1	1	1	1	1	1	1	1	1	1	1	1	1	1
HIC	HIC09	Tet-	E03	15.1511	1	411.577	1	1	1	1	1	1	1	1134.71	2403.83	856.342	1	1	1	1303.31	1	2545.8	22.2165	1	1	422.642	1	1	1	1	1	2362.73	1	1	5.52137	1	1	100.876	1	1	1	1	1	1	1	1	1	1	331.066
HIC	HIC09	Tet-	F01	15.0117	1	1	1	1	1	83.9057	1	1	1	1912.51	2540.76	1707.04	1	1	1	1	1	1990.09	1	1	1	1218.92	1	1202.25	1	1	1	551.783	1	1	1	1	1	96.9271	1	141.402	3185.01	1	1	1	1030.23	1	14.0896	2898.22	479.513
HIC	HIC09	Tet-	F03	14.5429	1	1	1	1	480.814	1	1	1	3669.88	687.814	5043.8	2729.78	1	1	925.362	1	139.99	1	329.811	1	1	693.981	1	1	1	3125.56	1	2706.06	1	1	226.277	1	1	55.5498	1	1	2042.8	1	1	1	1	1	13.6162	1	480.865
HIC	HIC09	Tet-	G01	15.7133	1	1	1	1	1184.78	1	1	1	1	2114.15	2395.09	68.1524	1	1	1	1	407.648	2027.64	1	1	1	1	518.835	2234.27	1	1	1	2840.53	1	1	1	1	1	2009.14	1	1	10220.1	1	1	316.408	1	1	1	1	826.312
HIC	HIC09	Tet-	H01	16.4918	1	1	1	947.553	1	1	1	1	1	4802.41	9744.86	1881.37	1	1	906.885	1	207.897	5021.26	1650.34	1	1	3227.05	1	1	1	1	2226.75	4306.86	1	1	1	1	1	1	1	1839.36	2098.02	1	1	1	1	1	1	3843.51	1
HIC	HIC11	Tet-	A01	14.8525	1	1	1	1	832.458	1	1	1	1	1561.27	1242.77	1	1	1	1	1	1	1	678.007	1	1	102.33	1	1	1	1	1464.05	1407.71	1	1	1	1	1	1	511.68	38.1462	6943.77	1	414.775	1	1	1	1	1879.67	1
HIC	HIC11	Tet-	A02	14.8372	1	1	130.242	1	365.524	1	1	1	2874.35	1	708.796	1302.69	1	1	242.669	1	1	1774.86	1	1	2687.65	493.657	1	1783.78	1	1	1	1	1	1	1	1	1	NA	1	655.157	9663.03	1	1	1	9763.02	1	1	1	718.251
HIC	HIC11	Tet-	A03	13.8662	366.448	1	1	1	1	1	1	1	1	1852.56	1429.5	28.7714	1	1	2285.35	1	6.60444	364.137	465.97	1	1	45.0429	1	1	1	1	1601.93	1	1	1	1	1	1	1	1	1	3054.82	1	1	74.3957	1262.46	1	1	705.871	1
HIC	HIC11	Tet-	B01	14.1584	131.721	2092.38	1	1	316.694	1	1	1	1	5366.14	2301.09	391.247	1	1	972.434	1	1	963.793	625.727	1	1	107.225	1	7968.22	1	86.1864	1	1295.87	1	1	1	1	1	391.529	1	288.71	2200.76	1	338.301	134.831	1723.49	1	1	1018.49	243.828
HIC	HIC11	Tet-	B02	14.4548	1073.85	1	494.897	1	1	1	1	1118.13	32575.9	41.4828	1235.16	381.47	1	1	459.783	1066.26	1	1	275.315	1	461.003	10.3002	1	1	871.869	726.57	1	29.9368	1	1	1	1	1	19.9957	1	2706.78	254.502	1	1	1	3634.68	3583.47	1	1	5095.32
HIC	HIC11	Tet-	B03	14.0416	1	1	743.276	1	1857.55	1	1	1	1	1	1173.31	1009.8	1	1	433.324	1	303.01	2822.87	337.06	1	2342.19	1300.29	1	1970.54	1	24.7548	1	1163.43	1	1	3.33771	1	1	19.534	1	898.967	763.917	1	1	567.584	1861.24	1	134.427	1677.2	700.281
HIC	HIC11	Tet-	C01	13.6603	201.234	1	1	1	1	1	1	1341.79	11900.2	252.527	641.254	9.5526	1	1.20339	1	1747.84	1	1	1	318.164	1	1	1	713.092	1	225.815	1	400.687	1	1	1	1	1	201.529	1	1502.48	137.922	1	1017.27	1	3174.98	757.635	1	380.724	217.903
HIC	HIC11	Tet-	C02	14.7161	1034.6	1	1	869.302	1	1	1	1	1	1	1680.04	43.7351	1	1	4053.34	1	13.009	1	3994.56	1	1974.11	488.527	1	1	1	1	1	1417.27	1	1	1	1	1	1	1	1834.17	9026.34	1	65.6826	1	1507.17	1	1	1	1
HIC	HIC11	Tet-	C03	14.192	462.174	1	1	1	1	1	1	1	7934.64	1	463.54	395.599	1	1	1	1	1	2190.82	1	1	1	1	1	2207.49	1	1	683.213	798.009	1	1	8.31886	1	1	538.433	1622.05	316.26	3363.71	1	1	1	6577.79	725.118	1	350.97	206.043
HIC	HIC11	Tet-	D01	14.8192	1641.33	1	1	1	2225.77	1	1	1	2916.61	1074.31	413.857	380.467	1	1	1202.13	2665.04	1	4802.96	1	1	1	1	1	1	1	145.004	4566.45	1	1	1	1	1	1	1	1	133.605	5352.9	1	303.762	166.778	2961.09	102.19	1	516.348	1
HIC	HIC11	Tet-	D02	14.1728	126.624	1	1	1	1	1	1	1	1	1059.36	781.827	1	1	1	329.463	1	122.387	1	1	1	1492.75	11.6142	1	3283.14	1	301.921	858.616	NA	1	1	1	1	1	1	1	171.96	215.501	1	1	23.156	637.524	217.879	1	944.09	1
HIC	HIC11	Tet-	D03	15.5769	3782.62	1	2948.52	1	1	1	1	79.6301	1	384.273	3052.45	1066.94	1	1	1	10433.4	733.762	1	1	1	1427.64	1106.31	1	1705.86	1	1	1	2264.77	1	1	1	1	1	1	1	2727.97	17995.2	1	2074.2	1	23303.7	1	1	4523.01	1
HIC	HIC11	Tet-	E01	14.7628	1	1	1	1	432.28	1	1	1	1	170.479	1481.04	758.605	1	1	313.174	1	1	1623.04	690.362	1	1	1	1	13.5789	1	1	438.932	2139.32	1	1	3.1678	1	1	412.005	1	220.766	875.112	1	1	237.236	1248.4	1	1	1381.43	1
HIC	HIC11	Tet-	E02	14.9523	579.086	567.839	1	1	1294.43	1	1	1	1	621.65	684.028	632.485	1	1	862.12	1	86.4276	957.822	310.248	1	1151.6	484.976	1	422.077	1	36.0333	1517.4	2201.67	1	1	139.965	470.302	1	175.058	1	614.907	3433.15	1	271.04	1	3109.47	1	244.173	754.119	166.183
HIC	HIC11	Tet-	E03	15.6298	1	1	703.215	1	1	2092.32	1	1	1	1206.36	1460.46	1807.25	1	1	2390.1	4085.98	18.0911	882.122	758.518	1	1	1751.87	1	8688.61	1	65.9684	1270.62	1	1	1	245.971	1	1	1	3487.13	922.326	1	1	1	1	2734.42	391.434	1	4998.56	649.04
HIC	HIC11	Tet-	F01	14.2044	1	1	1	1	867.13	1	1	1	6365.67	910.593	700.669	9.66272	1	1	403.43	1	1	554.564	29.0462	1	973.138	261.906	1	4511.41	1	530.265	1	466.962	1	1	1	1	1	22.5465	1	148.157	1	1	1	1	2517.09	1	1	1676.74	1
HIC	HIC11	Tet-	F02	15.0653	857.728	1	1	1	1	1	1	1	1	447.664	461.792	1500.18	1	1	1	1183.88	1	3365.15	2021.83	1	1	1496.2	1	831.415	1	1	1766.51	207.579	1	1	1	1	1	1	905.296	963.76	2340.33	1	418.075	1	9322.44	173.09	1	1	50.1963
HIC	HIC11	Tet-	F03	14.6216	303.563	1	1	617.177	810.394	1	1	81.128	485.224	565.678	526.486	306.513	1	1	79.7476	1	208.265	982.529	516.57	1	1	354.819	1	1475.85	1	45.6117	424.421	1312.11	1	1	79.7737	1	1	93.1128	570.204	1407.95	3463.28	1	1	1	1319.59	1	1	1648.49	783.716
HIC	HIC11	Tet-	G01	14.5699	951.106	1	1	1	415.292	1	1	818.947	22365.2	856.106	486.864	844.063	1	1	405.473	1	18.1254	55.2587	767.426	1	1	648.184	1	418.876	1078.68	14.335	1	736.205	1	1	1	1	1	1	1	603.265	1185.75	1	590.043	539.269	1279.8	1937.09	266.941	1	7149.3
HIC	HIC11	Tet-	G02	15.1564	1	1	1	1	1	1262.65	1	1	1319.07	1	1903.8	958.095	1	1	1	1738.66	NA	1	189.256	1	1	1	1	3051.56	1	1	1	1248.75	1	1	1	1	1	1	1	1014.3	5753.79	1	308.643	138.695	4462.32	1	1	1	358.711
HIC	HIC11	Tet-	H02	15.1798	1439.53	1	1	1	1	1	1	946.342	33396.3	820.74	1342.1	17.9459	1	1	1566.75	654.007	1	2864.1	1079.75	1646.29	1	1	1	4829.67	1	698.604	1697.5	16.2148	1	1	1	1	1	1	1	882.422	5473.57	1	470.312	1	10067.4	2774.72	1	14.1945	6738.37
HIC	HIC01	Tet-	A01	14.2978	191.964	1	1	1	602.978	1	1	1	1	1895.89	617.643	270.263	1	1	1	1588.22	1	519.892	838.089	1	1	116.6	5540.99	382.26	1	19.9901	1	1	1	1	1	1	1	1	608.358	17.4736	1	1	1	1	2848.24	1	1	1	23.3313
HIC	HIC01	Tet-	A02	14.9077	516.128	1	1	1	1	1	1	1	1	3053.67	1314.92	1757.9	1	1	2667.18	1	1	762.482	1	1	1	331.891	1	1	1	1	1191.94	2081.46	1	1	77.956	1	1	1	1	769.49	2495.02	1	1	210.627	741.381	1	1	1077.25	76.3677
HIC	HIC01	Tet-	A03	15.7289	1	1	1	1	1	1	1	1	714.798	1	1752.73	1530.54	1	1	1	1	1	4118.36	269.984	1	1	672.764	1	1	1	1	1	2592.19	1	1	40.179	1	1	96.2334	1	1	4138.53	1	1	1	2732.63	1	1	4199.48	541.774
HIC	HIC01	Tet-	B01	14.6428	761.885	1	1	1	1	1	1	1	1	2138.98	1	1115.95	1	1	1	1	1	1	NA	1	2135.24	1	1	1	1	1	1367.84	1	1	1	1	1	1	1	1	657.67	4095.64	1	239.24	56.9878	2710.98	1	71.9568	1454.94	1
HIC	HIC01	Tet-	B02	14.0544	9.02879	1	1	1	266.407	1	1	1	18259.3	2401.44	576.036	1033.92	1	1	1	1	1	7581.62	493.279	1	1	213.523	1	5092.17	1	796.09	5317.85	516.16	727.715	1	1	1	1	1	1	513.688	3711.84	1	1	1	604.31	1	1	1412.74	1348.7
HIC	HIC01	Tet-	B03	13.543	1	1	1	1	1	1	1	1	1	1181.68	352.097	512.906	1	1	1722.81	1	73.125	1	435.424	1	1	170.98	1	631.184	1	244.633	2800.7	195.303	1	1	3.08005	1	1	276.718	1317.44	9.59106	2762.04	1	177.244	1	1	192.315	1	594.586	69.7069
HIC	HIC01	Tet-	C01	14.9871	137.834	1	29.0963	1	1	1	1	552.532	24223.4	1	244.036	114.522	1	1	1	1	1	3431.7	1	1	36.2719	476.941	1	55.5834	1	126.326	631.875	939.957	1	1	11.0906	1	1	1	1	1	171.511	1	1	1	245.771	1	1	1	143.478
HIC	HIC01	Tet-	C02	13.2464	352.823	1	1	1	577.719	1	1	1	13061.3	1587.14	153.802	95.2204	1	1	1	1	1	331.598	1	1	1271.19	305.939	1	547.891	1	1319.87	248.748	1	1	59.3182	1	1	1	1	1	768.309	1	1	1	1	1221.69	91.3454	1	1	45.4076
HIC	HIC01	Tet-	C03	14.5771	1	1	1	450.73	1	1	1	23.1574	5608.42	1071.31	579.942	748.156	1	1	548.914	1	45.0858	506.407	1	1	600.105	1064.84	1	533.717	1	1	1162.35	1	1	1	1	1	1	1	1	3828.18	2656.89	1	1	164.216	1112.45	1	1	744.006	31.6099
HIC	HIC01	Tet-	D01	14.2305	1	1	1	1	1	1	1	1	9828.43	100.527	890.476	1	1	1	1598.43	1	1	3804.23	27.3673	1	1	543.71	68.668	918.911	1	1	1	1	1	1	47.6617	593.261	1	1	1	38.4967	2464.21	1	1	1	1	1	1	1	251.166
HIC	HIC01	Tet-	D02	14.7052	1	1	1	1	768.886	1	1	1	7990.55	903.931	1	1	1	1	444.729	1	1	899.484	1	1	1	1	1	798.662	1	1	2146.89	567.249	1	1	172.814	1	1	1	1	1212.1	5337.01	1961.36	1	210.737	518.768	63.9622	1	1	1
HIC	HIC01	Tet-	D03	14.7426	1	1	1	1	1	1	1	46.8874	1	1806.34	146.738	169.034	1	1	3025.38	1	1	431.714	1692.86	1	1	727.708	1	1	1	1	2700.19	40.1969	1	1	9.54775	1	1	NA	1	1	791.161	1	466.576	1	1	1	351.929	1	978.238
HIC	HIC01	Tet-	E01	15.1721	1	1	1	1	1275.82	1	1	1	1	1441.23	546.354	255.868	1	1	1	2167.85	14.2238	1	2277.65	1	663.369	1188.6	1	947.447	1	1	615.757	1	1	1	1	1	1	1	1	1	16213.5	1	1	101.347	7910.75	1	1	1	1
HIC	HIC01	Tet-	E02	16.8069	115.81	1	1	1	1	1	1	1	1	2026.5	652.35	385.694	1	1	1	1	419.163	1	1	1	1	2403.16	1	1	1	1	5417.63	2664.28	1	1	1	1	1	100.677	1	3038.49	1108.16	1	1913.57	1	1	1	1	1939	1
HIC	HIC01	Tet-	E03	14.6189	1523.31	1	1	1	1	1	1	22.8445	1	4176.46	48.4335	1	1	1	1	1245.39	11.0467	942.151	1416.57	1	1	1266.05	1	646.05	1	459.84	4720.27	320.378	1	1	20.2063	1	1	33.9247	1	200.763	1461.5	1	504.744	1	724.775	1	1	2481.67	523.381
HIC	HIC01	Tet-	F01	14.7544	562.24	1	1	1	375.042	1	1	1	11926.2	163.519	540.681	1	1	1	2584.88	335.591	1	2277.23	191.479	1	871.382	713.306	1	1837.02	1	1	349.419	1	1	1	1	1	1	1	1	102.963	1576.11	1	1	1	2763.37	1	1	1	1
HIC	HIC01	Tet-	F02	15.3602	229.321	1	1	770.553	1	1	1	358.463	37366.5	986.882	342.186	97.7681	1	1	1	1	492.983	1941.72	1	639.501	1	1	1	2576.97	704.549	1541.51	1	630.353	1	1	1	1	1	1	1	607.451	1	1	930.739	1	763.907	1472.78	1	1	3333.27
HIC	HIC01	Tet-	F03	15.8401	3302.81	1	1	688.776	1	1	1	1	1	1752.71	618.658	2044.61	1	1	1	881.509	1	943.933	1	1	1	289.141	1	1	1	260.96	1	2076.01	1	1	170.086	1	1	94.2863	1	59.5744	2400.07	1	1	1	1	1	1	2369.22	509.816
HIC	HIC01	Tet-	G01	14.4733	1	1	1	1	835.624	1	1	1	820.224	1534.18	541.43	354.37	1	1	1685.64	1	1	1854.59	336.363	1	1	316.976	1	472.883	1	1	2123.08	1331.37	1	1	1	1	1	1	1224.56	47.4839	1765.24	1	1	22.3964	1370.34	1	106.215	2871.6	407.661
HIC	HIC01	Tet-	G02	15.1863	1	1	55.5275	1	1	1	1	1	42598.3	540.136	1094.07	2099.02	1	1	1545.5	1	1	5452.28	1514.69	1	1	168.299	1	6624.21	1	20.4998	6951.42	819.953	1	1	1	1	1	49.9747	1	531.782	3492.28	1	1	1	590.959	1	1	854.368	3111.78
HIC	HIC01	Tet-	H01	14.1394	1	1	1	1	1	1	1	1	1	496.315	266.779	733.976	1	1	1	1	1	1	1	1	401.038	1	1	3832.69	1	1	10145	1	1	1	1	1	1	1	1	168.962	1	1	1	152.487	1	1	1	473.982	3397.77
HIC	HIC01	Tet-	H02	15.4589	1	1	1	1	1	1	1	1	1	7657.84	1	20.9189	1	1	1	2181.43	1	1	1	1	913.092	41.0393	1	6345.34	1	1	8904.9	1	1	1	1	1	1	1	1	1	618.47	1	1069.14	1	1	1	1	1	79.2327
HIC	HIC03	Tet-	A01	16.4026	1	1	1	1038.73	1	1	1	1	102335	8581.11	1227.21	1	1	1	17869.2	1	1	1763.98	1	1	1	2194.11	1	12603.8	1	1	1	880.522	1	1	1	88.2489	1	1	1	61.8891	30415.2	1	997.482	1	23725.4	1	77.7938	7345.21	19053
HIC	HIC03	Tet-	A02	14.7806	130.577	1	1	1	1	1	1	1	1	233.374	639.24	30.6724	1	1	652.602	1	1	1313.83	299.05	1	15.0734	47.6538	1	1	1	1	1	1185.31	1	1	1	1	1	1	1	1	3015.15	1	1	55.7309	2055.45	177.237	1	1	1
HIC	HIC03	Tet-	A03	14.1459	1	1	1	1	1	1	1	1	1	4167.02	174.322	23.3201	1	1	1	542.555	1	130.014	1	1	1	1	2468.39	1	1	1	807.353	1	1	1	6.03012	1	1	131.238	1986.45	366.667	1961.41	1	1	1	1	241.686	1	1952.59	88.6393
HIC	HIC03	Tet-	B03	14.1722	118.163	1	1	1	1	1	1	1	4516.56	1361.65	372.3	143.043	1	1	1	1	57.0905	1	1	8.8484	1	545.656	1	1	1	37.527	506.38	456.69	1	1	1	1	1	1	1	286.011	4110.2	1	325.516	1	871.999	1	1	1	623.1
HIC	HIC03	Tet-	C01	14.7921	1	1	1	1	654.615	1	1	1	1	2273.31	1	1702.89	1	1	1	2659.97	1	1	1	1	1	1	12130.6	921.989	1	775.443	1656.76	1642.62	1	1	1	1	1	1	1588.65	3573.32	2089.82	1	1	1	4274.98	1	1	770.289	1
HIC	HIC03	Tet-	C02	16.0736	1375.48	1	1	1	1	1	1	1	60196.1	1280.18	1298.32	1	1	1	6215.67	1	1	1	1	1	1600.12	2686.81	1	12255.4	1	1	1	834.153	1	1	1	1	1	1	1	1799.09	44371.4	1	2471.81	1	54266.1	1	1	1	15464
HIC	HIC03	Tet-	C03	14.882	2041.48	1	1	1	933.645	1	1	1	802.623	6293.69	1131.85	54.3213	1	1	1	1	105.636	6715.01	271.759	1	1	454.59	1	4781.34	1	1	1	1846.42	1	1	106.14	1568.07	1	1	1	1662.77	15874.9	1	3592.35	1	14293.6	1	1	1235.16	691.302
HIC	HIC03	Tet-	D01	14.7208	1	1	1	1	442.124	1	1	1	1	5708.48	1310.4	648.733	1	1	1	10375.3	1	7462.73	1306.31	1	5171.41	614.983	9491.46	1	1	2714.83	777.394	1089.16	1	1	1	1	1	1	609.904	2030.5	1	1	609.18	1	611.406	1	5.12547	1	1
HIC	HIC03	Tet-	D02	14.4828	1	1	1	1	1251.76	1	1	1	1	1246.65	783.919	982.492	1	1	1	586.319	21.5078	2181.51	753.618	1	1	1	1	1	1	1	710.695	1966.86	1	1	1	1	1	1	1	1	13321.3	1	1	1	333.734	1	1	592.213	1
HIC	HIC03	Tet-	D03	14.025	1	1	597.798	1	1	1	1	1	1	6074.43	275.596	737.249	1	1	1	1	16.4466	1	1	1	523.238	1	1	1405.4	1	1	962.031	24.693	1	1	4.88339	122.578	1	1	2103.58	1677.86	10968.6	1	382.896	1	6736.78	1	1	1	1
HIC	HIC03	Tet-	E01	14.1777	177.637	1	1	236.435	1	1	1	1	20781.2	736.34	1114.39	1	1	1	1	1	1	3526.42	505.111	349.816	1063.05	1	1	1980	1	1	628.135	34.4863	1	1	1	1	1	1	1	1948.37	5867.64	972.261	395.247	147.405	2086.73	537.823	1	1	2883.2
HIC	HIC03	Tet-	E02	14.7828	524.175	1	1	1	1	1	1	1	1	2106.95	722.944	1253.94	1	1	525.616	2700.12	1	1418.26	348.763	1	665.995	813.877	1	1189.25	1	16.5279	1	1083.46	1	1	111.616	1	1	67.0506	773.96	1	2273.35	1	1	1	4196.78	1	438.165	592.475	234.503
HIC	HIC03	Tet-	E03	15.1528	1	1	1	1	1	3755.92	1	1	1	1253.98	262.78	2072.24	1	1	2406.53	1	1	1698.96	1121.66	1	1	1894.48	1	1	1	1	1050.81	1894.66	1	1	10.0191	1	1	1	1	1	9258.15	1	1	1	1	1	1	1742.77	1
HIC	HIC03	Tet-	F01	14.0778	1	1	1	1	344.965	1	1	1	1121.07	12314.8	1	1	1	1	1	1	1	3984.76	1	1	1	874.964	1	986.41	1	1	2106.82	125.605	1	1	74.6025	1	5.89846	25.726	1	1	7119.82	1	1	1	1	1	1	1040.56	1
HIC	HIC03	Tet-	F02	15.1435	1	1	1	1	1	3281.6	1	1	1	3381.04	220.267	24.2712	1	1	8408.48	1	21.2879	1	44.8446	1	1	915.682	1	1280.05	1	1	6565.95	2420.35	1	1	27.9247	1	1	1	1	2541.17	12994.7	1	1	1	8210.9	1	1	2944.09	1
HIC	HIC03	Tet-	F03	15.7431	1	1	1	1	1	1	1	1	1	8301.92	875.233	882.364	1	1	1	7301.61	1	2295.8	1	1	1	3287.79	1	8467	1	873.428	4411.42	85.5971	1	1	1	1	1	398.216	1435.46	2240.07	2048.96	1	3050.31	1	14493.9	1	1	1951.87	2778.03
HIC	HIC03	Tet-	G01	14.7078	1	1	1	1	1	1	1	1	1	1028.39	1075.68	339.968	1	1	2095.69	3192.57	13.0832	178.823	636.069	1	1108.57	381.224	1	5035.77	1	1	1	652.96	1	1	26.9685	1	1	1	1	1152.25	21280.6	1	1	1	16010.1	1	1	3692.3	1
HIC	HIC03	Tet-	G02	15.3726	24.5435	1	1	1	1	1	1	40.038	1	10836.6	1339.4	966.844	1	1	4101.44	1	278.469	1	1	1	1	1653.42	1	4706.03	1	1	950.991	1663.12	1	1	88.3822	1	1	841.068	1643.66	1	8763.49	1	1	1	1	981.938	1	2339.03	1
HIC	HIC03	Tet-	H01	14.6388	1	1	1	1	1	1	1	1	1	18948.3	1	362.551	1	1	827.804	2178.8	1	2732.39	1	1	5184.81	12.6281	1	4915.83	1	1	3103.48	1	429.733	1	1	1	1	1	1	1	13296.1	1	1	513.831	5618.96	1	1	3278.74	1
HIC	HIC03	Tet-	H02	15.1008	1	1	1	1	1	1	1	1	5904.76	1	1	178.398	1	1	2742.26	1	1	2830.94	22.0029	1	1	651.812	1	6263.67	1	1	1	1317.01	1	1	1	1	1	1	1	1383.27	10677.5	1	3556.8	1	9113.53	1	1	1	1128.71
HIC	HIC06	Tet-	A01	14.7757	1	1	1	1	1	1	1	1	1	4415.29	1	1	1	1	3219.12	4704.08	1	1	1	1	1708.15	1	1	248.322	1	1	2089.7	1	1	1	1	1	1	1	1	81.1151	92.1262	1	340.459	114.312	938.294	1	745.272	1730.31	1
HIC	HIC06	Tet-	A02	15.5695	1	1	1	1	1	1	1	1	1	1082.61	361.247	1	1	1	618.301	1	1	1	2146.26	1	1	1	1	874.848	1	1	1	905.971	1	1	1	1	1	1	1	594.181	415.748	1	252.789	56.7947	1	1	1	661.797	1
HIC	HIC06	Tet-	A03	15.9233	1174.33	1	1	1	2171.65	1	1	1	11658.5	1	1	1	1	1	1	5800.17	1	6956.83	1	1	2237.87	1	1041.99	3587.21	1	1	6688.18	1	1	1	1	1	1	1	1	630.975	967.271	1	529.824	1	1325.24	1	1	820.247	1038
HIC	HIC06	Tet-	B01	14.7063	284.097	1	1	1	1115.69	1	1	1	1	71.7762	217.915	8.9851	1	1	1	898.854	1	1	247.891	1	903.747	187.432	1	693.66	1	1	127.027	1	1	1	1	1	1	1	1	1	3417.15	1	1	48.197	1883.57	1	1	2372.1	86.5392
HIC	HIC06	Tet-	B02	15.5632	1	1	213.614	1	1166.75	11459	1	1	1	2491.03	336.364	10.4726	1	1	417.837	395.628	1	1	265.473	1	673.146	17.636	1	1	1	1	174.472	1	1	1	1	1	1	1	1	663.899	1	1	1	82.4427	1	1	1	3287.87	1
HIC	HIC06	Tet-	B03	14.8191	2149.74	1	1	1	1	1	1	1	12880.4	334.364	365.9	674.4	1	1	1331.54	1	1	3764.54	1	2142.56	623.804	270.663	1	428.41	1	445.846	312.502	857.088	1	1	462.076	1	1	1	663.023	674.831	971.736	1	1	1	1	1	104.121	1	613.41
HIC	HIC06	Tet-	C01	15.1823	2175.2	1	1	1	1	1	1	1	1	2029.9	517.991	1	1	1	2801.4	1	1	3303.88	1	1	916.577	1008.59	1	1	1	1361.09	3067.95	1153.1	1	1	1	1	1	1	1	187.455	1981.99	1	1	1	1055.63	1	1	1314.23	19.0781
HIC	HIC06	Tet-	C02	15.1911	1	1	1	1	1	1	1	1	1	956.444	329.474	405.705	1	1	1	1	53.3067	1082.59	1	1	1902.59	450.301	1	4342.54	1	891.328	1	861.141	1	1	1	50.1976	1	1	1	1	3025.8	1	1	1	1	1	1	1998.69	1
HIC	HIC06	Tet-	C03	14.5407	1	1	1	1	1380.21	1	1	1	290.976	595.518	490.369	1	190.739	1	1	1	189.642	905.709	1	1	406.678	121.84	1	903.465	1	384.615	1	183.064	1	1	2.58144	120.513	1	1	1	1	211.232	1	1	115.275	1910.16	1	1	459.623	1
HIC	HIC06	Tet-	D01	13.2131	1	1	131.561	1	478.337	1	1	1	1	19.4607	236.713	273.315	1	1	722.275	1	34.254	3715.89	1121.07	1	716.667	147.874	1	493.622	1	1	596.54	169.088	1	1	182.126	56.7274	1	1	1	924.104	105.863	1	115.069	349.388	255.686	47.3888	1	760.162	757.123
HIC	HIC06	Tet-	D02	15.2004	447.139	1	1	79.3669	898.454	1	1	1	1	1	357.63	1	1	1	609.807	1	1	2851.89	17.6312	1	1	293.522	1	938.872	1	1	1	247.493	1	1	216.604	1	1	1	890.353	1	1589.69	1	1	1	1	1	1	1	709.126
HIC	HIC06	Tet-	D03	14.9373	1	1	1037.88	1	1524.72	1	1	1	1	1207.21	420.857	417.185	1	1	1977.41	160.152	1	1	869.566	1	863.093	1	1	673.389	1	1	890.279	1	1	1	16.9545	1	1	471.766	2280.53	61.3983	4576.21	1	1	44.1123	1	1	1	551.825	1
HIC	HIC06	Tet-	E01	15.543	1	1	1	1	1938.52	1	1	1	1	1290.52	119.414	548.512	1	1	1	1	1	1	664.607	1	1	33.5596	1	1	1	19.4802	1	801.432	1	1	1	1	1	1	3958.23	1	2193.92	1	1	103.637	1	1	428.621	3556.02	1
HIC	HIC06	Tet-	E02	16.1242	1	1	1	1	1	1	1	1	1	1467.48	602.496	1002.22	1	1	1	1	1	1978.28	1	1	1220.86	1	1	1	1	1	1	1	1	1	1	1	1	1014.28	1	1	7977.22	1	1	1	1	1	1	1	424.684
HIC	HIC06	Tet-	E03	15.4285	1	1	1	1	1	1	1	1	1	2520.06	374.578	207.142	1	1	1	1	1	1006.34	230.681	1	2301.99	1	1	5189.27	1	1671.06	1	180.605	1	1	1	1	1	447.125	1	1	228.47	1	1	1	1	467.457	1	1	519.681
HIC	HIC06	Tet-	F01	15.3223	2543.91	1	1	1	1	1	1	1	1	3496.93	1	1	1	1	706.175	1	1	1	199.829	1	3870.13	182.368	1	7992.16	1	3238.74	1	1	1	1	1	1	1	1	2223.34	325.763	4462.42	1	1	1	1	1	1	1	1
HIC	HIC06	Tet-	F02	15.407	145.774	1	1	1	592.129	1	1	1	1	3593.08	341.773	311.945	1	1	2396.73	1	1	73.2918	452.359	1	1	372.686	1	1459.35	1	1	1	26.2532	1	1	1	1	1	1	1	1	1125.18	1	491.029	1	1	1	1	2426.78	1
HIC	HIC06	Tet-	F03	16.1425	1	1	1	1	1	1	1	1	1	6338.93	801.701	1227.54	1	1	1	1	180.976	1	1	1	1196.31	551.264	1	2437.76	1	1216.48	2118.88	1	1	1	1	1	1	1	1	1	1951.45	1	1	181.62	3570.1	1	1	1	1
HIC	HIC06	Tet-	G01	15.6433	1135.07	1	37.351	1	2075.66	1	1	1	1	5196.99	549.74	1	1	1	2987.15	1	1	1	817.436	1	859.398	18.7106	1	10822.9	1	288.246	710.483	1825.63	1	1	1	1	1	1	1743.72	1	1588.69	1	590.554	309.735	873.847	1	1	5025.89	1
HIC	HIC06	Tet-	G02	14.9642	1	1	345.655	1	1	1	1	1	1	567.118	797.746	308.313	1	1	1006.93	1	1	965.901	1	1	1	11.7705	1	1	1	252.976	548.076	161.809	1	1	1	1	1	1	1	1	1869.63	1	1	1	429.947	1	1	3249.36	1
HIC	HIC06	Tet-	H01	16.3628	1	1	1	1	1204.95	1	1	1	1	10139.7	1	3333.93	1	1	1	8578.85	1	1	522.231	1	3663.59	886.406	1	11242.7	1	1	1	2352.74	1	1	1	1	1	1	1	1	2911.6	1	643.18	37.0553	1	1	341.987	1	1
HIC	HIC06	Tet-	H02	16.66	1	1	652.057	1	1	1	1	1	1	1	557.344	1	1	1	1	1464.25	1	1	1791.39	1	1	1	1	1	1	1	1	4201.44	1	1	1	1	1	1	1	1	257.485	1	1	1	1	1	1	1	1
HIC	HIC04	Tet-	A01	15.1542	1	1	1	1	1	1296.15	1	1	1	54.2592	457.978	1222.36	1	30.7691	749.265	979.978	1	282.424	441.161	1	1	341.062	1	1630	1	238.049	1802.16	31.4022	1	1	1	1	1	1	1130.1	60.8228	10019.5	1	1	1	1	1	1	3869.56	178.727
HIC	HIC04	Tet-	A02	14.5922	1	1	887.151	1	1	1	1	1	1	1369.37	234.3	446.552	1	1	1	1313.72	1	53.9875	120.614	1	1	1394.51	1	1	1	608.122	1	19.9658	1	1	1	1	1	1	1	930.698	2783.5	1	724.875	238.033	2359.5	1	1140.11	472.682	1
HIC	HIC04	Tet-	A03	15.6888	752.849	1	1	45.8297	1	1	1	1	1	6055.93	1	402.405	1	1	4394.7	9621.9	1	2122.58	1	1	1	1	1	7379.52	1	1	8228.57	1395.63	1	1	1	1	1	1	1	578.352	7749.06	1	1	1	7799.9	1	1	206.373	227.636
HIC	HIC04	Tet-	B02	15.9054	1	1	1	1	1	1	1	1	2645.32	15542.6	1638.01	1383.38	1	1	2217.7	1	473.273	465.353	345.899	1	1	109.816	1	1	1	200.795	6484.48	2295.26	1	1	1	1281.65	1	23.0764	1	1	8130.02	1	1	1	9790.61	1	288.979	817.365	1294.06
HIC	HIC04	Tet-	B03	14.764	936.073	399.17	1	1	1	1	1	49.2864	3900.7	1064.52	694.826	206.399	1	1	1	1	497.574	1	1	1	1	1	1	1	1	34.4885	1	1022.4	1	1	1	1	1	1	823.21	290.574	11574.5	1	1	401.321	1	1	1	1	23.0793
HIC	HIC04	Tet-	C01	16.1526	1	1	1	1	1	1	1	1	1	5481.94	1486.46	1519.13	1	1	8018.39	7965.34	1	3075.23	1	1	3943.97	34.1095	1	2206.15	1	165.698	1	202.029	1	1	1	1	1	1	1	818.154	33234.8	1	941.62	1	8468.51	1	1	3438.66	196.475
HIC	HIC04	Tet-	D02	14.6178	1	1	276.326	63.906	1	1	1	1	1	148.332	560.231	517.713	1	1	1	1	23.4166	848.902	1155.6	1	1	12.6018	1	700.735	1	277.984	3189.64	210.628	1	1	1	1	1	26.3974	1	1	7178.21	1	1	1	394.358	121.078	1	859.837	189.299
HIC	HIC04	Tet-	D03	14.7557	63.1363	1	1	1	1	1	1	1	1	6918.06	22.6646	185.406	1	1	1	8970.71	1	1425.89	1	1	1126.06	968.71	1	8055.4	1	1	835.889	942.005	1	1	1	1	1	1	3913.42	590.222	5465.34	1	421.995	226.652	2097.19	1	1	1102.83	1
HIC	HIC04	Tet-	E03	14.8526	152.828	1	1	1	3365.62	1	1	1	1962.47	359.102	529.923	1	214.679	1	1299.38	1	1	1	263.689	1	1	658.125	1	1	1	184.123	3013.94	1027.72	1	1	1	1	1	1	1	1	6479.14	1	1	70.4514	1	1	1	1104.3	76.6642
HIC	HIC04	Tet-	F03	14.0145	20.4289	1	1	1	376.989	1	1	1	3541.22	472.615	146.144	158.026	1	1	1	1	1	988.508	11.1352	1	2495.16	1	1	1639.03	1	1	1618.22	731.894	1	1	1	1	1	95.0098	1	474.741	2006.02	1	441.054	1	1408.62	1	1	1	548.942
HIC	HIC04	Tet-	G02	14.259	1	1	539.066	36.5761	1	1	1	1	1	1341.79	438.454	16.2805	1	1	1257.9	1422.64	148.03	1	561.027	1	1	707.272	1	5009.41	1	1	721.092	1208.36	1	1	5.91718	1	1	1	1	1	2994.8	1	626.639	44.4918	1535.13	1	1	1957.53	40.5255
HIC	HIC04	Tet-	H01	15.6479	1053.32	1	176.943	1	1184.94	1	1	1	9689.65	3193.19	736.366	907.134	1	1	2236.73	1	1	3252.66	581.57	1	3448.33	1965.04	1	1	1	1	1	184.641	1	1	1	1	1	1	1	765.199	16200.1	1	2414.3	1	1	1	1	3181.09	1237.31
[truncated: 15 more columns]

## Sheet: Fig1d
Fig. 1d: List of variables that are most significantly correlated with LD1
gene/protein	-Log(P value)
AV24	31.5079
BV2	144.636
CCL3	12.3251
CCL4	6.72671
CCL5	10.2547
CXCL8	18.5435
CXCR3	10.3141
EOMES	7.12439
FASLG.2	10.2035
FOXP3	-5.62602
GATA3	-6.73405
GZMB	4.26247
HLADRB1	14.6636
ICOS	4.10912
IFNA	5.70665
IFNG	16.3192
IL21	8.67261
IL21R	7.72721
IL2RA	-5.69728
IL2RB	4.73624
IL7R	-7.54221
MFI_CCR5	30.4795
MFI_CXCR3	12.2333
MFI_PD1	47.8122
TBX21	8.98264

## Sheet: Fig. 1e
Fig. 1e: List of variables that are most significantly correlated with LD2
gene/protein	-Log(P value)
AV24	-7.2146
BATF	-5.71026
BV2	15.0835
CCL5	12.9975
IFNG	9.27773
IL7R	7.55869
MFI_CCR5	-30.9113
MFI_CXCR3	4.66472
MFI_PD1	-34.4014

## Sheet: Fig. 2a
Fig. 2a: Distribution of gene expression values for the TRBV2, CCL5, and CCR5 variables
BV2 ART Tet+	BV2 ART Tet-	BV2 HIC Tet+	BV2 HIC Tet-		CCL5 ART Tet+	CCL5 ART Tet-	CCL5 HIC Tet+	CCL5 HIC Tet-		CCR5 ART Tet+	CCR5 ART Tet-	CCR5 HIC Tet+	CCR5 HIC Tet-
4550.01	1	1	106.778		1	1	574.319	1		1022.55	1	965.116	3551.56
1	1	1475.79	1		1	1	1	1		3359.81	1136.46	155.469	1010.95
1	1	37.5449	1		1	1	2896.64	1		2863.24	783.897	652.124	706.368
1	1	59365.6	1		1	9768.26	1	1		938.718	2218.51	3777.94	1
1	1	8699.81	1		986.091	1	1	2202.64		846.802	1434.1	349.162	803.728
451.072	1	14255.3	1		8036.59	1	5195.34	6322.37		1968.85	1	598.294	1217.12
976.203	1	1	1		1	1	16698.7	1		1852.54	1604.76	244.982	1333.47
1	1914.56	2298.73	1		935.537	1	250.032	1		2652.84	124.42	180.131	4452.07
1	1	270.161	1		1	37082.3	2294.48	1		2456.55	1	510.918	1235.15
1	1	1	1		1	1	1285.73	1		1258.35	952.684	1	1571.08
1	1	2312.99	1		4247.13	1	8112.88	16969.8		2136.11	701.5	266.033	3446.84
2773.29	1	4074.31	1		1	1	1	1		1234.62	313.157	4888.37	1424.72
158.762	1	1	1		911.321	14306.3	16697	1		731.881	56.0509	1100.52	256.942
105.928	1	11911.3	1		1070.26	1	1461.13	1		856.013	1215.25	1378.9	1393.49
1	1	503.154	1		1	1	2707.74	1		2056.95	1377.43	1	268.853
356.883	1	1	1		193.997	1	2396.03	1		1232.54	3074.99	1	2196.9
1	1	382.93	1		1	1	3619.51	1		1144.84	3166.85	534.309	779.122
188.526	1	3845.53	1		261.028	1	4223.42	1		934.565	647.421	2845.51	2121.43
1	1	86.7133	1		1	1	4442.98	1		723.583	1348.61	772.608	1241.19
44.1911	1	1	1		4715.14	1	1	1		222.188	959.946	64.8724	5278.87
1	1	955.305	1		1	75.6055	1	1		2886.04	1550.63	184.409	2170.3
1	1	1	1		1	1	1	1		2944.63	4579.76	17487	25534
7.96317	1	1	1		1	1	1	1		2305.97	7231.7	8079.63	805.753
89.126	1	3239.57	1		1	716.665	4204.85	1		2503.42	3127.42	6637.4	4162.4
1	1	245.838	1		1	2048.31	1254.18	1		825.282	2608.64	538.205	1
1	1	1874.85	1		1	1	1	1		3061.02	9726.5	6322.3	4981.51
1	1	1436.81	82.3553		1	9134.97	511.665	1		2640.93	3956.22	1700.37	3227.94
1	1	1382.4	1		170.205	1	2348.08	1		2124.22	9927.95	2235.75	22697.6
1	1	1667.22	1		1	1	7800.51	1		3451.28	3901.62	2350.95	8144.69
1	1	176.703	1		118.357	1	1	1		2377.95	1028.2	4860.65	2491.86
87.0628	1	3548.39	1		216.301	1	1	1		1837.45	2954.11	7062.39	1812.69
1	1	809.585	1		61.9872	3701.39	1	1		2204.28	1463.4	1266.45	11954.1
1	1	2209.19	1		184.099	1	541.462	1		1720.39	4019.78	4473.67	4435.4
1	1	58.0363	1		169.457	1	1	1		1462.16	1433.51	4197.66	1682.42
1	490.971	946.446	1		336.878	1	1	1		2361.52	673.553	4809.75	5573.13
2.73631	1	581.835	259.684		149.263	1	1	1		2224.61	24653.7	3404.73	16708.1
1	1	918.613	1		7.42656	1	1877.77	1		2928.16	5144.22	3648.55	1589.92
147.255	1	2818.43	1		1	1	2221.66	1		2753.23	2540.98	5991.7	3836.44
1	1	1	1		1	1	1	1		2417.82	5187.88	1747.7	2137.02
1	1	10.3198	1		1	1	285.719	1		3255.76	3985.62	1106.87	5498.52
165.798	1	1	1		1	517.583	1	1		2496.66	1435.87	2095.41	6655.17
554.238	1	1	1		1	1	1	13994.7		2225.59	2738.84	2658.74	2725.47
1	1	1	1		737.239	1	1853.97	1		5354.26	2232.26	2447.29	4831.26
1	1155.49	1	1		1	1	171.095	1		1019.34	1049.56	1260.42	2916.03
1	1	1	4686.77		1	1	1	1350.14		1338.15	2390.51	5994.48	4986.28
74.7444	1	1	5881.04		1188.54	2714.24	1	12466.8		2761.89	835.743	2467.18	4741.4
1	7653.94	2728.16	1		7094.32	1	1	1		2112.15	8579.19	3497.64	668.718
1357.93	1	1	1		5962.69	1	1077.25	2205.23		1975.43	2395.52	2187.44	4958.3
769.864	1	1	1		1	1	1	1		3046.13	1878.32	1731.53	4975.17
759.14	1071.03	1	1		1062.87	14401.2	1	1		1312.94	6062.38	3607.13	2829.68
703.526	1	1	1		1	1	366.98	1		6137.33	1912.89	1493.99	1550.72
889.165	183.443	2224.72	1707.14		71.4755	1	1668.61	1		1699.83	4598.41	4397.71	865.784
1	1	933.24	1		659.821	1	1	610.575		1745.65	4138	1879.38	1725.17
21.8191	1	29.3749	824.094		104.539	1620.61	1	1		2005.93	1743.97	1499.96	2893
1854.33	1	1	1		2757.37	8563.06	2957.91	1		1606.94	271.024	7353.51	3057.87
1	1813.59	1	1		1	1	1175.49	1		1821.67	6036.14	1050.11	5732.91
1	95.0802	1	1		1	1	1	1		1773.25	2570.57	2727.16	9480.84
925.726	1	89.1192	1		1	1	1739.41	3127.41		3234.54	4478.47	1389.1	2789.42
1	1	1	2934.34		39.3943	1	1	1		1427.17	3176.08	1938.83	3273.02
807.062	1	6551.96	6283.16		2583.18	1	10566	2100.69		3037.17	1	1426.48	3484.32
1848.42	1485.1	1	1		1	4274.15	1	1		2727.54	3714.04	4444.93	2675.54
27359.5	1	120.346	1399.84		1	1	1	1		5712.91	384.411	2653.09	2240.67
10144	1	12696.2	1		6357.81	1	1	1		2994.38	1322.75	382.421	1
592.227	1	1	1		2757.31	1	1	1		2119.59	4209.02	158273	2894.87
619.609	6355.9	13003.3	1		1	1	886.151	1		2543.71	2805.71	1822.14	4562.83
5358.01	1	1	1		1	1	711.764	1		2458.76	9079.7	5691.03	107.291
1	1	1633.21	1		1	1	1	1		3243.98	664.945	3096	7536.56
3310.85	1	733.946	1		1	1	1	1		2220.06	752.09	4938.22	13483.2
4437.87	72.1988	863.477	1		1	1	1	1		4452.58	1167.93	1402.34	1224.84
1645.38	1	1	1		205.242	8577.32	1	1		1698.83	1	14400.5	10557.9
1	1	3113.52	1		1	1	1	1		3090.71	4738.48	2498.3	3522.49
2992.51	1	386.617	1		1479.37	1	755.323	1		5845.98	2811.51	2547.98	249528
26031.1	1	2265.79	1		2520.43	1	1	1		6074.73	2958.4	3397.37	2403.83
4416.99	1	1486.8	83.9057		1	1	946.663	1		3116.53	7922.37	936.823	2540.76
1	1	13287.5	1		78.5492	1	2900.13	3669.88		2091.51	3636.53	8221.87	5043.8
1	1	10822.6	1		1	1	2435.79	1		1	1375.97	1091.87	2395.09
1	1	1	1		1	1	1	1		9443.08	3897.38	5025.88	9744.86
1	2221.57	2567.79	1		1	2749.77	1	1		5675.11	3982.37	2788.92	1242.77
1	1	1	1		1	1	3812.52	2874.35		3584.94	1298.68	5298.36	708.796
5133.22	1	6028.28	1		1	1	1	1		8569.09	5270.77	1164.53	1429.5
1	1	2163.5	1		1	6162.05	5026.56	1		2590.37	4641.64	879.121	2301.09
1	1012.55	725.446	1		1	1	1331.27	32575.9		1579.03	1105.94	404.168	1235.16
1	4731.44	74815.4	1		1	1	6450.29	1		5431.42	12086.9	857.864	1173.31
1	2374.76	474.328	1		1	1	3593.5	11900.2		4302.92	3993.37	895.186	641.254
1	1	149.189	1		1	1	2604.56	1		2383.3	1627.02	781.953	1680.04
480.155	1	25092.7	1		1	1	1	7934.64		11007	378.001	2757.74	463.54
1179.57	1	6292.47	1		1	1	1	2916.61		2526.75	3905.45	885.76	413.857
1	1	30967	1		1	1	1	1		2047.81	1215.33	126.994	781.827
1	868.86	40813.1	1		1	1	514.523	1		6838.81	2183.13	1195.49	3052.45
1	1	235.5	1		1	1	1361.67	1		923.833	2752.28	918.078	1481.04
1	1	7609.33	1		1396.07	1	199.978	1		1697.87	3706.55	1676.65	684.028
1	1	5779.61	2092.32		1	1	7487.01	1		4448.68	350.612	2232.11	1460.46
1	1	3907.28	1		1	1	1	6365.67		1001.92	1315.36	405.603	700.669
1	1	11989.1	1		1	1571.21	1	1		6269.16	1182.55	2056.82	461.792
1	1	44008	1		1	1	1	485.224		4159.15	1121.99	902.598	526.486
1	1556.43	1541.57	1		1	1	1	22365.2		6257.04	2524.64	1085.57	486.864
1	1	23595.9	1262.65		1	1362.38	1	1319.07		7647.05	2476.85	1199.08	1903.8
634.641	1	2252.08	1		1	1	2043.2	33396.3		1725.38	1108.46	1110.88	1342.1
1	1	8605.11	1		18694.6	1	85.991	1		1019.57	7934.35	457.243	617.643
1	1	713.531	1		12103.9	1	5859.66	1		1580.34	3057.15	690.728	1314.92
1855.31	1	4.52308	1		9224.59	1	367.842	714.798		2283.45	1457.3	1254.91	1752.73
4320.04	1	22.6071	1		666.825	1	492.111	1		2669.12	11214.2	1444.69	1
1	1	7632.25	1		1	1	1357.82	18259.3		2647.39	5735.74	974.44	576.036
1	1	151.659	1		1	1	729.139	1		1753.48	663.889	930.333	352.097
1	1	1	1		1	6104.14	1	24223.4		2123.08	656.683	982.678	244.036
1	1	2457.58	1		1	1	1	13061.3		806.548	6818.92	464.101	153.802
5436.14	1	1	1		1	1	1	5608.42		2800.34	81.1216	2178.25	579.942
1	1	3191.3	1		9459.79	1	1	9828.43		1790.77	470.496	201.875	890.476
1	1	5436.37	1		6993.12	7967.36	1	7990.55		3673.51	1808.12	454.544	1
1	1	3962.43	1		4449.56	1	1	1		2720.41	9821.44	301.829	146.738
1	1	2366.37	1		4321.26	8043.43	1	1		817.653	2729.1	541.217	546.354
7241.4	1	1	1		1866.71	3825.1	2221.89	1		2945.4	992.598	211.25	652.35
3227.14	1	1	1		2482.58	1	1	1		373.977	581.447	573.446	48.4335
1	1	1	1		4345.23	1	10779.1	11926.2		1	3179.68	871.693	540.681
1	1	159.579	1		1	1	1	37366.5		1223.66	1424.73	719.033	342.186
10097.4	1	1	1		1339.19	1	7733.77	1		2221.64	2768.53	404.997	618.658
1	1	1435.3	1		1	16474.7	1	820.224		1242.98	2922.51	525.108	541.43
3296.31	1	2488.13	1		1	1	1	42598.3		4602.63	1868.78	1041.94	1094.07
1	1	4716.86	1		1	1	1	1		1217.71	1976.04	980.03	266.779
1	1	1	1		1	1	1	1		1686.67	2699.62	459.038	1
1	1	1	1		1226.15	27975.8	6964.16	102335		284.762	715.386	1	1227.21
1	1	3372.54	1		1	1	1	1		261.678	2442.46	1018.57	639.24
1	1	2241.97	1		4632.47	12435.8	1	1		1571.44	1479.13	427.374	174.322
6284.22	1	3665.11	1		1	1450.36	1	4516.56		519.414	1366.24	60.5763	372.3
1	1	1	1		1	1	1	1		343.104	470.532	241.264	1
13902.8	1	1	1		1	1	1	60196.1		600.196	91.3144	818.276	1298.32
1	1	1601.36	1		1	1	4643.38	802.623		1	30.4138	304.148	1131.85
1	1	1	1		52633.8	1	11252.5	1		833.435	1	603.76	1310.4
73038.1	1	6152.91	1		1349.48	1	1	1		1	1	745.549	783.919
21280.4	1	1199.92	1		1	1	1	1		373.605	596.891	1	275.596
10190.8	1	4905.11	1		1	1	18143.9	20781.2		72.7444	1	1	1114.39
1	1	1	1		1	1	32788.7	1		228.061	1	1513.53	722.944
5205.19	1	81584.1	3755.92		1	1	1	1		1	3242.72	891.903	262.78
1	284.888	66954.6	1		670.892	1	1212.66	1121.07		21.442	348.996	251.707	1
1	1	10102.2	3281.6		1	1	15108.9	1		584.591	1	736.741	220.267
3023.39	1	960.772	1		1	611.281	1763.34	1		1	1	1032.4	875.233
1766.77	1	1	1		1	4933.45	1	1		1	802.224	96.3136	1075.68
1	1	7638.85	1		1	1	1	1		106.611	809.906	997.462	1339.4
1584.61	1	1	1		1	1	1	1		1	1057.12	1688.17	1
2629.86	1	1	1		1	1	1	5904.76		117.893	585.543	543.691	1
1	1	5306.98	1		1	1	4673.5	1		1	96.2596	1	1
1564.18	1	1	1		1	1	1172.32	1		216.558	273.56	944.744	361.247
1	1	27459.2	1		66944.5	1	1531.98	11658.5		1724.07	166.646	539.495	1
2858.05	1	4374.58	1		1	1	1	1		21.6362	1	1106.7	217.915
8521.57	1	12842.9	11459		7216.63	1	1785.03	1		1	472.596	249.582	336.364
2143.37	1	41347.9	1		1	1	1	12880.4		1654.38	46.4709	2492.36	365.9
4183.23	1	2254.31	1		1	554.506	16053	1		257.997	1	1221.89	517.991
16755.3	1	685.357	1		1	1	1	1		123.634	1	234.495	329.474
6159.35	1	1	1		1	1	1	290.976		358.434	1170.9	516.967	490.369
3539.36	1	4023.91	1		1	1	1421.39	1		337.481	507.766	324.913	236.713
3796.48	1	1914.93	1		1	232.819	38328.8	1		161.607	199.423	223.695	357.63
1670.37	1	6658.48	1		1	272.626	19976	1		9.96763	1	270.291	420.857
280.166	1	29657.1	1		1	1	119703	1		515.397	1	3646.07	119.414
1966.96	1	5226.45	1		1	1	1	1		417.922	310.975	1	602.496
1	1	5386.48	1		1	1	1	1		1	812.366	147.203	374.578
1944.76	1497.89	1659.17	1		1	1	8217.16	1		1	320.748	871.579	1
5273.54	1	4386.59	1		1	1	27080.6	1		177.128	1	1	341.773
10985.7	1	4844.11	1		8108.6	10149.7	25867.8	1		1	1	1	801.701
4607.1	1	4909.55	1		4767.45	5441.77	1162.2	1		1	36.358	218.497	549.74
971.72	1	4137.14	1		1	8610.39	1	1		1	537.124	394.419	797.746
1	1	3885.44	1		1	22042.9	13606	1		322.616	1	384.282	1
1043.26	1	4260.08	1		1	1	1109.27	1		796.531	109.93	366.782	557.344
223.617	1	7157.19	1296.15		1	1720.66	14205.3	1		147.22	612.309	326.887	457.978
2768.59	1	1308.22	1		1	1	14016.8	1		12.5142	1177.95	294.384	234.3
1	1	4321.09	1		1	1	1	1		352.86	25.5629	1005.92	1
129.713	1	2763.14	1		6493.69	1	1	2645.32		1	308.73	392.993	1638.01
9568.62	1	1360.52	1		1	1	1	3900.7		2326.85	851.972	612.294	694.826
515.984	1	3860.19	1		1	13348.1	838.611	1		223.015	344.424	526.372	1486.46
941.961	1	39233.4	1		1	1	1	1		1403.26	1	1	560.231
2484.85	1	9046.07	1		1	1	23944.5	1		1850.08	968.577	399.945	22.6646
1	1	8599.91	1		1	3853.14	121416	1962.47		1975.91	2196.2	1	529.923
2751.24	1	14384	1		1	1	15579.1	3541.22		1117.22	902.694	21.7705	146.144
192.678	1	5310.82	1		3494.31	1	1049.86	1		1057.93	32.3741	92.4798	438.454
127.96	1	5477.23	1		1	1	13447.3	9689.65		528.183	311.476	682.733	736.366
1952.31	1	27406.1			1	1	1			656.933	1	653.953
2988.75	38.4247	1			1	1	1			1782.72	799.739	1529.78
170.247	1	122.432			3119.36	1	1757.07			647.586	458.601	343.76
1	1	25508.5			1	1	5111.56			985.477	496.96	37.8652
1	1	18070.9			11148.3	1	1			965.965	172.989	723.303
2182.42	1	170.222			1	1	143.443			8.58912	1	2352.08
1659.56	1	34278.8			1	1	1			1	1584.25	406.163
	1	22723.1				9699.9	1169.5				1274.09	1259.99
	1	2266.11				1	1				12.9999	1390.67
	1	1708.12				1	4444.98				202.747	263.937
	1	17194.8				1	1				1	1362.18
	1	4915.83				1	6006.94				521.361	1022.46
	1	2025.73				1	1				1599.46	1089.76
	434.657	5377.11				1	12134.7				1870.89	1446.98
	1	18044.2				2288.89	2443.58				704.865	2568.8
		16248.4					13399.8					947.076
		19510.5					1					405.35
		10773.2					1					96.4464
		11597					1					543.447
		19511.5					2627.41					317.006
		23047.7					1					1830.29
		2952.18					12975.8					1278.34

## Sheet: Fig2b
Fig. 2b: Distribution of protein mean fluorescence intensities (MFI) for the CXCR3, PD-1, and CCR5 variables
MFI CXCR3 ART Tet+	MFI CXCR3 ART Tet-	MFI CXCR3 HIC Tet+	MFI CXCR3 HIC Tet-		MFI PD-1 ART Tet+	MFI PD-1 ART Tet-	MFI PD-1 HIC Tet+	MFI PD-1 HIC Tet-		MFI CCR5 ART Tet+	MFI CCR5 ART Tet-	MFI CCR5 HIC Tet+	MFI CCR5 HIC Tet-
-111	-111	345	-111		8902	2365	5010	715		358	385	156	102
-19.4	-111	-111	1312		2141	-111	1813	1212		353	252	185	129
863	44.2	1013	854		4857	315	3595	845		615	306	385	32.2
175	-111	50.7	-111		2039	635	2403	-111		547	558	125	114
204	64.6	549	632		2699	912	8714	-111		441	346	214	15
283	1433	246	141		3052	2787	10890	5213		339	571	534	387
-15.3	-111	1328	147		-12	-111	1584	3258		259	823	421	165
440	258	352	398		12454	209	7029	1658		829	189	240	66.7
398	278	1807	178		4365	1341	4791	968		599	444	64.5	89.5
-43.2	103	-111	-111		3082	2647	2818	-111		349	214	-72.5	72.2
305	-111	113	433		4322	-111	3551	1147		519	272	476	83.9
892	388	1011	-111		12771	-111	5645	-111		486	356	194	-32.5
1207	-111	581	1062		5445	5472	1118	2042		454	290	183	205
574	-111	726	-111		3477	1065	2278	163		462	571	394	193
1148	1181	925	217		3335	3782	2128	5744		501	545	268	-4.34
378	-111	1390	338		4333	593	1027	1241		658	333	289	-1.09
224	-111	1377	-111		4175	180	-111	3078		328	348	210	60.3
2203	-111	614	91.7		26290	-75.9	5148	368		1120	731	130	34.3
216	218	460	78.9		3717	2828	1839	-111		459	424	56	-13
429	29	233	-14.2		3925	-111	9092	1007		355	501	358	266
562	734	531	-111		-111	297	3673	313		70.9	565	158	197
386	-111	399	-26.1		-111	487	-111	588		661	92.5	193	156
859	154	257	147		5031	1127	2243	-111		185	168	328	222
476	278	776	-75.7		-111	73.7	581	1637		170	472	81.7	-1.08
43	61.4	64.6	502		1374	1112	1228	-111		214	132	1209	17.2
-111	208	796	502		2591	3673	711	1747		110	95.8	155	1274
-111	1020	250	-111		813	1117	210	1093		-67.9	859	515	197
696	-10.9	217	-111		3378	326	2823	1689		-21.6	-97.3	887	176
-46.5	-111	950	273		3378	1962	1104	649		28	119	493	139
321	-111	-25	215		748	1878	2321	813		329	286	437	104
-111	-111	141	182		1421	3247	2152	921		1783	550	143	137
-111	1356	1170	-111		7420	2321	-111	1319		126	6.29	120	166
227	-97.5	130	-111		-111	1874	703	2540		1167	135	572	64.5
1137	-111	1230	77.8		-111	-111	676	3637		1051	25.8	118	-67.9
781	-111	-111	622		1219	-111	-111	2282		313	39.7	567	226
744	-111	204	-111		2661	-111	1851	292		700	120	324	189
99.5	191	165	-103		-111	2467	2210	1384		152	252	322	174
506	-111	51.6	-111		1972	-111	4075	627		30	1197	160	133
-111	-111	90.8	488		3673	4025	127	1490		1732	327	223	-59.3
582	-40	89.7	749		1617	-111	2455	-111		301	183	203	-70.2
-111	-111	120	810		1316	-111	13009	-111		172	1517	170	-111
-111	-111	1584	217		2791	1981	11191	2322		550	197	379	201
220	-111	139	113		13018	-111	17412	747		350	191	703	107
1700	-111	2072	-96.6		1134	-74.8	-102	-111		251	100	535	105
491	1248	529	477		1871	1853	2076	784		144	219	-94.1	108
-109	80.9	8397	-111		11283	184	4983	101		279	279	564	30
510	336	-111	453		3483	-111	485	1893		609	174	20.3	34.3
96.1	241	2632	410		5508	-111	15.1	1086		90.6	67.7	-111	361
644	-111	364	109		9164	217	9848	-111		311	253	37.7	62.6
231	534	489	-111		8915	207	-111	1875		589	124	154	122
689	-111	373	-111		6573	5803	12279	725		553	86.3	124	71.1
-111	1496	2506	182		6363	1061	1282	1185		847	77.6	428	-101
683	496	612	675		1642	2439	21349	427		425	-110	376	168
-73.7	141	772	-111		2500	2881	9509	-111		587	138	643	91.6
864	232	72.5	140		2052	1235	947	-111		259	136	141	226
736	-111	2186	168		12043	4804	8999	-59.7		744	171	741	-44.3
884	-111	-77.2	632		10839	-111	5198	1279		238	210	236	159
528	626	396	171		12013	1241	3169	3861		982	113	217	226
744	528	-111	-14.2		6807	2463	4358	48.8		197	-110	641	15
-111	347	696	206		11715	159	16558	1879		387	275	354	91.6
1426	208	467	-111		8544	16362	3242	-111		580	223	42	228
-111	107	42.2	259		15042	717	4127	222		835	530	255	19.2
-111	333	434	30.5		23246	-111	16728	1578		959	-9.77	-170	81.3
-111	-111	58.8	785		11470	-111	3450	3465		747	-30.2	419	208
-111	-111	460	856		7076	-111	5024	5147		224	135	465	74.8
-111	373	1102	772		12151	-111	5068	4399		411	234	225	143
592	39.8	-391	-532		5612	-111	7869	-509		416	9.55	-45.5	261
-111	-111	-84.9	426		5196	3849	3629	274		284	375	651	36.8
-111	-111	419	-416		10936	-111	1310	6301		483	198	858	103
-111	-111	-877	904		13570	-111	-274	657		498	393	444	-24.9
1653	-111	1104	823		-111	-111	6606	2748		169	124	529	318
-111	-111	-22.8	918		25198	353	4249	11197		867	-2.17	622	52
91.8	263	-196	-484		23305	553	10510	2216		707	-22.7	-48.8	-262
-111	-111	-457	619		8577	25.9	4389	-1367		550	106	395	4.33
-111	-94.3	-401	-117		41309	-111	8088	65.6		1051	102	-212	248
-111	-111	-1361	-340		17581	-111	-1367	-1318		861	64.5	937	28.2
93.9	253	800	-218		12461	3328	1976	-107		295	7.38	236	8.66
98.4	57.2	-512	167		-111	3868	7500	1561		53.8	-58.4	736	73.9
-111	-111	474	213		8951	1598	732	1509		758	127	449	244
-111	-111	158	-110		11971	-111	-111	423		835	269	-48.5	138
-111	-111	611	-43.1		9178	167	3814	782		173	91.4	373	80.1
609	644	562	-110		12183	6850	3040	1014		410	187	454	46.6
-111	-111	804	-22		-111	825	4886	3048		-31.3	553	316	73.2
509	339	736	234		279	-111	2228	23441		114	144	404	4.75
-111	-111	550	297		59417	-111	4923	2845		1265	121	84.3	206
72.4	-111	-42.6	515		23425	2980	780	3162		1145	231	341	289
-111	-111	330	672		24697	-111	-111	2769		1220	397	55.3	294
3848	-111	1065	565		730	1322	4547	83.7		252	298	72.6	154
572	-111	274	-110		-111	427	7028	954		125	462	263	114
87.6	-111	247	-81.4		12650	6170	2682	274		924	533	-0.432	-11
-111	331	-110	-38.7		43888	5812	13.5	881		1336	266	238	-11.9
231	57.1	246	295		8493	-111	2164	461		537	197	91.9	86.2
862	-111	-110	163		1820	3161	2086	2656		275	533	344	435
639	-111	1042	809		15504	-111	930	354		171	42	13.6	110
1020	138	-110	739		33085	1820	4359	423		687	61.3	246	19.3
660	-111	332	-70.6		10774	-111	9.79	176		648	3.04	211	-3.89
-111	321	-69.1	307		13368	3353	2966	309		968	179	502	90.5
1084	-111	-110	-110		9629	10.7	372	7884		515	342	342	-110
-563	261	704	-62.8		13573	2479	1323	1926		842	369	69.9	-16.2
-997	-111	439	562		6030	376	4138	1747		507	458	351	157
-798	-111	261	523		15586	-111	1418	1317		456	385	203	-30.2
648	787	379	980		10350	5222	14680	2129		172	157	180	234
-302	-3.27	-110	354		656	1083	5072	1859		428	100	147	777
-224	1085	924	221		11804	5754	1678	2.17		362	287	331	9.71
414	326	186	515		8438	1278	1845	-158		201	97.3	317	245
1756	158	920	-89.9		3503	-192	873	30358		167	47.5	435	436
1018	-611	-78	-281		7305	659	-68.4	456		265	129	183	79.9
-365	642	404	297		14066	926	3450	281		398	237	218	296
-474	777	488	2097		26541	5615	5687	743		737	179	418	278
167	-386	-58.4	-102		8190	1660	2463	10274		260	65.9	264	152
-218	960	713	-427		6687	395	1414	-461		161	256	116	29.1
-657	444	1821	-162		24547	5923	1937	154		393	531	273	102
-356	-474	2623	-298		17280	2122	1524	40.2		750	190	432	18.3
-1013	-522	-162	-326		10521	684	1312	1945		190	133	198	541
125	-254	-266	-203		-1362	210	3102	2055		140	198	230	175
340	269	1942	-471		5300	3130	-725	32.6		388	54	197	-2.16
-1053	172	669	325		-965	4488	10716	2548		504	182	688	206
-1354	82.4	254	1197		11052	1695	6852	262		599	436	357	253
-294	-828	331	352		7206	-952	3909	11745		441	-5.39	476	79.9
-223	-45.5	-649	-498		6292	-851	242	2816		321	76.7	285	122
429	103	773	-297		12113	1301	9806	1941		865	83.2	305	358
702	-167	-31.4	-223		15809	5061	1574	248		286	-88.6	21.6	-68
660	16.2	736	-225		11903	5467	1761	77.1		226	610	64.8	-98.4
196	451	1261	477		9404	3015	2347	5240		426	251	216	148
-110	-694	161	-106		1392	1462	1320	590		133	284	153	372
930	93.4	755	5.41		2371	48.9	2193	4706		377	134	204	75.6
392	155	982	433		1116	1239	3315	3032		469	438	175	98.4
1293	70.8	766	242		3943	501	849	622		270	141	302	524
-110	231	172	969		7622	-110	5637	4296		697	263	353	239
-14.8	955	-1353	296		8381	1132	2035	865		652	169	20.5	186
46	-67	-317	-321		8922	642	1206	3038		624	290	344	740
-110	720	283	-575		6368	2508	4133	2418		279	132	244	995
-110	138	102	-528		-110	46.8	2224	679		272	213	223	-30.2
587	-110	1209	340		3442	918	1658	-541		346	541	461	143
380	-55.9	-1242	-282		16962	-110	8999	-974		1049	293	398	159
-110	75.6	198	-68.2		7250	4143	8396	-866		380	158	535	66.9
734	1327	389	-241		13326	388	1691	737		518	464	139	-38.8
917	154	-1353	-294		7232	1489	5114	1123		357	103	570	176
306	251	-418	-539		10214	-103	7946	-8.68		565	14.1	194	102
288	1187	-566	29.2		2676	1059	5263	3802		339	334	5.39	343
17141	416	-765	350		-61.9	-110	3770	347		3372	434	369	-17.1
346	272	-744	609		5144	1176	1574	816		668	414	-32.4	167
934	861	-129	309		18155	1886	1799	1399		1566	265	237	328
1210	199	-201	-154		4346	-110	3892	3066		1099	419	348	20.5
-147	-110	-687	326		11608	-110	3934	766		298	383	127	41
1533	-110	-32.4	154		279	4474	7252	4487		71.8	386	316	342
863	-288	-150	20.5		7699	445	4716	-54.9		123	484	514	68.3
329	-140	1098	144		4538	7312	3738	625		88.9	181	219	102
20.5	346	1305	195		3330	-434	1403	887		274	-99.2	0	174
-92.4	192	419	171		6417	1567	3734	23011		766	336	260	882
831	1666	123	17.1		3401	4453	3670	-462		958	-17.1	34.1	174
247	58.2	543	24		3289	2897	15648	710		897	353	243	147
226	54.8	-120	168		1462	895	8572	479		532	30.8	58	332
58.2	209	-202	288		255	1324	2739	1839		75.2	-68.4	236	0
1028	571	956	-785		781	-310	13324	-37.8		539	-192	191	219
585	554	-182	-267		3284	2955	8349	926		-78.6	487	380	82
260	-130	913	61.6		11818	831	9373	755		467	505	68.3	-6.83
845	120	866	-195		16540	3686	15230	2158		721	630	435	184
329	99.2	264	315		2453	10375	9629	1237		-61.5	1493	397	34.1
-930	381	219	0		445	4422	12166	148		446	-23.9	321	-82
216	381	-171	-315		7544	3680	9685	1170		795	-233	92.2	27.3
1560	308	-415	178		1058	-989	1785	615		106	-88.9	109	205
10.3	236	278	592		3642	4484	4784	-1109		564	-360	37.6	65
-20.5	-771	20.5	226		2627	1824	15167	3853		529	205	116	133
-343	-41.1	1296	134		1650	-341	7186	1552		51.3	147	85.4	665
147	834	130	27.4		10760	1594	3747	-683		95.8	367	3.41	-41
-116	288	92.4	353		2085	151	7400	-662		1166	-408	27.3	27.4
553	-401	264	168		9556	1890	3309	3886		322	277	294	-529
301	113	216	-602		-329	1405	2049	532		291	-88.9	260	1336
68.4	845	491	339		14678	-23.9	11806	4151		1579	-439	137	209
13.7	267	-95.9	1870		13970	1881	7427	-1739		1517	-41	78.5	-147
-120	267	106	-578		4725	1067	7551	932		795	-353	167	456
515	-439	2750	831		15428	4808	11639	2408		1726	-274	301	161
394	308	1185	-110		5678	1642	1291	-511		1006	-23.9	1420	721
-415	133	1122			-54.7	-75.3	8603			-51.3	127	37.6
-277	-495	288			8670	305	6032			1096	436	626
-519	109	845			8256	-1579	4928			350	-88.9	588
891	855	439			8350	-377	3228			560	-20.5	912
700	65	-6.85			1674	962	4023			-412	219	1224
-432	-17.1	1711			13942	-288	5570			288	-274	487
-157	-37.6	1293			880	1658	6387			120	571	1151
	547	205				2244	2361				1049	819
	-71.8	1006				339	10484				-51.3	883
	281	834				4230	8850				127	588
	-387	526				212	6330				188	1210
	-71.8	-34.2				429	3839				-88.9	1493
	-75.3	1130				1524	3747				367	-127
	-209	1874				-467	3327				192	1918
	-175	806				2042	4936				195	721
		735					7042					781
		888					3482					140
		2471					10242					1269
		725					9229					595
		491					1344					449
		388					8684					844
		1093					8986					267

## Sheet: Fig3c
Fig. 3c: Comparison of CCR5 MFI of Tet+ and Tet- cells in the HIC and ART groups
HIC Tet-	ART Tet-	HIC Tet+	ART Tet+
66.6	324	181	485
92.6	98.2	260	76.2
102	135	246	558
126	149	210	430
84.1	197	92	407
123	155	180	338
146	275	238	412
88.1	223	146	321
112	155	367	539

## Sheet: Fig3d
Fig. 3d: Comparison of CCR5 MFI of Tet+ CM and EM cells in the HIC and ART groups
HIC CM Tet+	ART CM Tet+		HIC EM Tet+	ART EM Tet+
189	107		288	154
189	238		345	517
234	353		247	481
334	449		696	485
143	288		169	410
170	221		226	404
124	479		405	279
63.6	415		262	451
257	432		188	470

## Sheet: Fig3e
Fig. 3e: Correlation between CCR5 expression in Tet+ cells and the percentage of Tet+ cells in CD4+ T cells
CCR5 MFI in Tet+	Log(% Tet+ in CD4)
181	-1.53462
260	-1.89722
246	-2.02965
210	-1.23958
92	-2.05061
180	-1.36927
238	-1.52433
146	-0.694692
367	-1.33245
485	-2.2161
76.2	-1.57187
558	-1.88606
430	-2.68613
407	-2.47625
338	-2.35952
412	-2.05998
321	-1.75771
539	-2.16813

## Sheet: Fig4f
Fig. 4f: Quantitation of CCR5 expression in four CD4+ T cell subsets from healthy donors
The CCR5 mean fluorescent intensity (MFI) is reported.
Nv	CM	EM	Eff
98.8	467	3828	5629
92	422	3991	5411
78.9	275	2428	1175
75	311	2172	1001
92.7	160	844	1979
73	370	3869	5624
45.8	312	2391	1042
88.2	346	4376	2554
120	203	895	652
57.6	338	3437	1928
51	301	2670	1924
57.9	234	2238	913
59	420	2886	1724

[truncated: 38 more sheets: Fig4g, Fig4h, Fig5b, Fig5c, Fig5d, Fig5e, Fig5f, Fig6b, Fig6c, Fig6d, Fig6e, Fig7b, Fig8b, Fig8c, Fig8d, Fig8e, Supp Fig2a, Supp Fig2b, Supp Fig2c, Supp Fig2d …]
